# Supplementary material for: Imperfect language learning reduces morphological overspecification: Experimental evidence
Source: PLoS One. 2022 Jan 27;17(1):e0262876. doi: 10.1371/journal.pone.0262876 (PMC8794192; doi:10.1371/journal.pone.0262876)
Supplement: S1 Appendix — (ZIP) [file pone.0262876.s001.zip]

Archive with 97 entries (94 files):
- Appendix S1/
- Appendix S1/clean_code.zip
- Appendix S1/data_analyzer.rb
- Appendix S1/epsilon-graphs.R
- Appendix S1/Languages/
- Appendix S1/Languages/lang_1.csv
- Appendix S1/Languages/lang_10.csv
- Appendix S1/Languages/lang_11.csv
- Appendix S1/Languages/lang_12.csv
- Appendix S1/Languages/lang_13.csv
- Appendix S1/Languages/lang_14.csv
- Appendix S1/Languages/lang_15.csv
- Appendix S1/Languages/lang_16.csv
- Appendix S1/Languages/lang_17.csv
- Appendix S1/Languages/lang_18.csv
- Appendix S1/Languages/lang_19.csv
- Appendix S1/Languages/lang_2.csv
- Appendix S1/Languages/lang_20.csv
- Appendix S1/Languages/lang_21.csv
- Appendix S1/Languages/lang_22.csv
- Appendix S1/Languages/lang_23.csv
- Appendix S1/Languages/lang_24.csv
- Appendix S1/Languages/lang_25.csv
- Appendix S1/Languages/lang_26.csv
- Appendix S1/Languages/lang_27.csv
- Appendix S1/Languages/lang_28.csv
- Appendix S1/Languages/lang_29.csv
- Appendix S1/Languages/lang_3.csv
- Appendix S1/Languages/lang_30.csv
- Appendix S1/Languages/lang_31.csv
- Appendix S1/Languages/lang_32.csv
- Appendix S1/Languages/lang_33.csv
- Appendix S1/Languages/lang_34.csv
- Appendix S1/Languages/lang_35.csv
- Appendix S1/Languages/lang_36.csv
- Appendix S1/Languages/lang_37.csv
- Appendix S1/Languages/lang_38.csv
- Appendix S1/Languages/lang_39.csv
- Appendix S1/Languages/lang_4.csv
- Appendix S1/Languages/lang_40.csv
- Appendix S1/Languages/lang_41.csv
- Appendix S1/Languages/lang_42.csv
- Appendix S1/Languages/lang_43.csv
- Appendix S1/Languages/lang_44.csv
- Appendix S1/Languages/lang_45.csv
- Appendix S1/Languages/lang_5.csv
- Appendix S1/Languages/lang_6.csv
- Appendix S1/Languages/lang_7.csv
- Appendix S1/Languages/lang_8.csv
- Appendix S1/Languages/lang_9.csv
- Appendix S1/Languages/README.md
- Appendix S1/Languages/rough_data2.csv
- Appendix S1/Measures/
- Appendix S1/Measures/CausalLinksEpsilon.csv
- Appendix S1/Measures/README.md
- Appendix S1/Measures/v364_comprehension_rate_n.csv
- Appendix S1/Measures/v364_comprehension_rate_p.csv
- Appendix S1/Measures/v364_comprehension_rate_t.csv
- Appendix S1/Measures/v364_entropy_n.csv
- Appendix S1/Measures/v364_entropy_p.csv
- Appendix S1/Measures/v364_entropy_t.csv
- Appendix S1/Measures/v364_expr_noun_lex_n.csv
- Appendix S1/Measures/v364_expr_noun_lex_p.csv
- Appendix S1/Measures/v364_expr_noun_lex_t.csv
- Appendix S1/Measures/v364_expr_noun_number_n.csv
- Appendix S1/Measures/v364_expr_noun_number_p.csv
- Appendix S1/Measures/v364_expr_noun_number_t.csv
- Appendix S1/Measures/v364_expr_verb_gender_n.csv
- Appendix S1/Measures/v364_expr_verb_gender_p.csv
- Appendix S1/Measures/v364_expr_verb_gender_t.csv
- Appendix S1/Measures/v364_expr_verb_lex_n.csv
- Appendix S1/Measures/v364_expr_verb_lex_p.csv
- Appendix S1/Measures/v364_expr_verb_lex_t.csv
- Appendix S1/Measures/v364_fidelity_n.csv
- Appendix S1/Measures/v364_fidelity_p.csv
- Appendix S1/Measures/v364_fidelity_t.csv
- Appendix S1/Measures/v364_ttr_n.csv
- Appendix S1/Measures/v364_ttr_nouns_n.csv
- Appendix S1/Measures/v364_ttr_nouns_p.csv
- Appendix S1/Measures/v364_ttr_nouns_t.csv
- Appendix S1/Measures/v364_ttr_p.csv
- Appendix S1/Measures/v364_ttr_t.csv
- Appendix S1/Measures/v364_ttr_verbs_n.csv
- Appendix S1/Measures/v364_ttr_verbs_p.csv
- Appendix S1/Measures/v364_ttr_verbs_t.csv
- Appendix S1/Measures/v364_ttr_v_affix_n.csv
- Appendix S1/Measures/v364_ttr_v_affix_p.csv
- Appendix S1/Measures/v364_ttr_v_affix_t.csv
- Appendix S1/Measures/v364_ttr_v_stem_n.csv
- Appendix S1/Measures/v364_ttr_v_stem_p.csv
- Appendix S1/Measures/v364_ttr_v_stem_t.csv
- Appendix S1/Measures/v364_underspecification_n.csv
- Appendix S1/Measures/v364_underspecification_p.csv
- Appendix S1/Measures/v364_underspecification_t.csv
- Appendix S1/readme.docx
- Appendix S1/README.md
- Appendix S1/statistics.r
