# Supplementary material for: Imperfect language learning reduces morphological overspecification: Experimental evidence
Source: PLoS One. 2022 Jan 27;17(1):e0262876. doi: 10.1371/journal.pone.0262876 (PMC8794192; doi:10.1371/journal.pone.0262876)
Supplement: S1 Appendix — (ZIP) [file pone.0262876.s001.zip › Appendix S1/Languages/lang_1.csv]

seg	fuv	seg mo	seg ro	seg bo	fuv mi	fuv ri	fuv bi	segl	fuvl	segl mo	segl ro	segl bo	fuvl mi	fuvl ri	fuvl bi
seg	fuv	seg mo	seg ro	seg bo	fuv mi	fuv ri	fuv bi	segl	fuvl	segl mo	segl ro	segl bo	fuvl mi	fuvl ri	fuvl bi
seg	fuv	seg mo	seg ro	seg bo	fuv mi	fuv ri	fuv bi	segl	fuvl	segl mo	segl ro	segl bo	fuvl mi	fuvl ri	fuvl bi
seg	fuv	seg mo	seg ro	seg bo	fuv mi	fuv ri	fuv bi	segi	fuvi	segi mo	segi ri	segi bi	fuvi mi	fuvi ri	fuvi bi
seg	fuv	seg mo	seg ro	seg bo	fuv mi	fuv ri	fuv bi	segi	fuvi	segi ri	segi ri	segi bi	fuvi	fuvi ri	fuvi bi
seg	fuv	seg mo	seg ro	seg bo	fuv mi	fuv ri	fuv bi	segi	fuvi	segi ri	segi ri	segi bi	fuvi	fuvi ri	fuvi bi
seg	fuv	segi mi	seg ro	seg bo	fuvi	fuv ro	fuv bo	segi	fuvi	segi mi	segi ri	segi bi	fuvi mi	fuvi ri	fuvi bi
seg	fuv	segi mi	seg ro	seg bo	fuv	fuv ro	fuv bo	segi	fuvi	segi mi	segi ri	segi bi	fuvi mi	fuvi ri	fuvi bi
seg	fuv	segi mi	seg ro	seg bo	fuv	fuv ro	fuv bo	segi	fuvi	segi mi	segi ri	segi bi	fuvi mi	fuvi ri	fuvi bi
seg	fuv	segi mi	seg ro	seg bo	fuv	fuv ro	fuv bo	segi	fuvi	segi mi	segi ri	segi bi	fuvi mi	fuvi ri	fuvi bi
seg	fuv	segi mi	seg ro	seg bo	fuv	fuv ro	fuv bo	segi	fuvi	segi mi	segi ri	segi bi	fuvi mi	fuvi ri	fuvi bi
