# Supplementary material for: Imperfect language learning reduces morphological overspecification: Experimental evidence
Source: PLoS One. 2022 Jan 27;17(1):e0262876. doi: 10.1371/journal.pone.0262876 (PMC8794192; doi:10.1371/journal.pone.0262876)
Supplement: S1 Appendix — (ZIP) [file pone.0262876.s001.zip › Appendix S1/Languages/lang_10.csv]

jal	rok	jal bu	jal fu	jal tu	rok be	rok fe	rok te	jald	rokd	jald bu	jald fu	jald tu	rokd be	rokd fe	rokd te
jal	rok	jal bu	jal fu	jal tu	rok be	rok fe	rok te	jald	rokd	jald bu	jald fu	jald tu	rokd be	rokd fe	rokd te
jal	rok	jal bu	jal fe	jal tu	rok bu	rok fe	rok tu	jald	rokd	jald bu	jald fe	jald te	rokd be	rokd fu	rokd te
jal	rok	jal bu	jal fe	jal tu	rok bu	rok fe	rok tu	jald	rokd	jald be	jald fu	jald te	rokd be	rokd fu	rokd te
jal	rok	jal bu	jal fe	jal tu	rok bu	rok fe	rok tu	jald	rokd	jald be	jald fu	jald te	rokd be	rokd fu	rokd te
jal	rok	jal bu	jal fe	jal tu	rok bu	rok fe	rok tu	jald	rokd	jald be	jald fu	jald te	rokd be	rokd fu	rokd te
jal	rok	jal bu	jal fu	jal tu	rok bu	rok fu	rok tu	jald	rokd	jald be	jald fu	jald te	rokd be	rokd fu	rokd te
jal	rok	jal bu	jal fu	jal tu	rok bu	rok fu	rok tu	jald	rokd	jald be	jald fu	jald te	rokd be	rokd fu	rokd te
jal	rok	jal bu	jal fu	jal tu	rok bu	rok fu	rok tu	jald	rokd	jald be	jald fu	jald te	rokd be	rokd fu	rokd te
jal	rok	jal bu	jal fu	jal tu	rok bu	rok fu	rok tu	jald	rokd	jald be	jald fu	jald te	rokd be	rokd fu	rokd te
jal	rok	jal bu	jal fu	jal tu	rok bu	rok fu	rok tu	jald te	rokd	jald	jald fu	jald te	rokd fu	rokd fu	rokd te
