# Supplementary material for: Imperfect language learning reduces morphological overspecification: Experimental evidence
Source: PLoS One. 2022 Jan 27;17(1):e0262876. doi: 10.1371/journal.pone.0262876 (PMC8794192; doi:10.1371/journal.pone.0262876)
Supplement: S1 Appendix — (ZIP) [file pone.0262876.s001.zip › Appendix S1/Languages/lang_11.csv]

sed	min	sed za	sed fa	sed ha	min zu	min fu	min hu	sedl	minl	sedl za	sedl fa	sedl ha	minl zu	minl fu	minl hu
sed	min	sed za	sed fa	sed ha	min zu	min fu	min hu	sedl	minl	sedl za	sedl fa	sedl ha	minl zu	minl hu	minl hu
sed	min	sed za	sed fa	sed ha	min hu	min fu	min hu	sedl	minl	sedl za	sedl fa	sedl ha	minl zu	minl fu	minl hu
sed	min	sed zu	sed fa	sed ha	min zu	min fu	min ha	sedl	minl	sedl za	sedl fa	sedl ha	minl zu	minl fu	minl hu
sed	min	sed zu	sed fa	sed ha	min zu	min fu	min ha	sedl	minl	sedl zu	sedl fu	sedl hu	minl zu	minl fu	minl ha
sed	min	sed zu	sed fa	sed ha	min zu	min fu	min ha	sedl	minl	sedl zu	sedl fu	sedl hu	minl zu	minl fa	minl hu
sed	min	sed zu	sed fa	sed ha	min zu	min fu	min ha	sedl	minl	sedl zu	sedl fu	sedl hu	minl zu	minl fa	minl hu
sed	min	sed zu	sed fa	sed ha	min zu	min fu	min ha	sedl	minl	sedl zu	sedl fu	sedl hu	minl zu	minl fa	min hu
sed	min	sed zu	sed fa	sed ha	min zu	min fu	min ha	sedl	minl	sedl zu	sedl fu	sedl hu	minl zu	minl fa	min hu
sed	min	sed zu	sed fu	sed ha	min zu	min fa	min ha	sedl	minl	sedl zu	sedl fa	sedl hu	minl zu	minl fa	minl ha
sed	min	sed zu	sed fu	sed ha	min zu	min fa	min ha	sedl	minl	sedl zu	sedl fa	sedl hu	minl zu	minl fa	minl ha
