# Supplementary material for: Imperfect language learning reduces morphological overspecification: Experimental evidence
Source: PLoS One. 2022 Jan 27;17(1):e0262876. doi: 10.1371/journal.pone.0262876 (PMC8794192; doi:10.1371/journal.pone.0262876)
Supplement: S1 Appendix — (ZIP) [file pone.0262876.s001.zip › Appendix S1/Languages/lang_13.csv]

zir	vel	zir fo	zir mo	zir ho	vel fu	vel mu	vel hu	zird	veld	zird fo	zird mo	zird ho	veld fu	veld mu	veld hu
zir	vel	zir fo	zir mo	zir ho	vel fu	vel mu	vel hu	zird	veld	zird fo	zird mo	zird ho	veld fu	veld mu	veld hu
zir	vel	zir fo	zir mo	zir ho	vel fu	vel mu	vel hu	zird	veld	zird fo	zird mo	zird ho	veld fu	veld mu	veld hu
zir	vel	zir fo	zir mo	zir ho	vel fu	vel mu	vel hu	zird	veld	zird fo	zird mo	zird fu	veld fu	veld mu	veld fu
zir	vel	zir fo	zir mo	zir ho	vel fu	vel mu	vel hu	zird	veld	zird fo	zird mo	zird fu	veld fu	veld mu	veld fu
zir	vel	zir fo	zir mo	zir ho	vel fu	vel mu	vel hu	zird	veld	zird fo	zird mo	zird ho	veld fu	veld mu	veld hu
zir	vel	zir fo	zir mo	zir ho	vel fu	vel mu	vel hu	zird	veld	zird fo	zird mo	zird ho	veld fu	veld mu	veld hu
zir	vel	zir fo	zir mo	zir ho	vel fu	vel mu	vel hu	zird	veld	zird fo	zird mo	zird ho	veld fo	veld mu	veld hu
zir	vel	zir fo	zir mo	zir ho	vel fu	vel mu	vel ho	zird	veld	zird fo	zird mo	zird ho	veld fo	veld mu	veld hu
zir	vel	zir fo	zir mo	zir ho	vel fu	vel mu	vel ho	zird	veld	zird fo	zird mo	zird ho	veld fu	veld mu	veld hu
zir	vel	zir fo	zir mo	zir ho	vel fu	vel mu	vel ho	zird	veld	zird fo	zird mo	zird ho	veld fu	veld mu	veld hu
