# Supplementary material for: Imperfect language learning reduces morphological overspecification: Experimental evidence
Source: PLoS One. 2022 Jan 27;17(1):e0262876. doi: 10.1371/journal.pone.0262876 (PMC8794192; doi:10.1371/journal.pone.0262876)
Supplement: S1 Appendix — (ZIP) [file pone.0262876.s001.zip › Appendix S1/Languages/lang_14.csv]

dig	ker	dig ho	dig to	dig po	ker hu	ker tu	ker pu	digf	kerf	digf ho	digf to	digf po	kerf hu	kerf tu	kerf pu
dig	ker	dig po	dig to	dig ho	ker po	ker tu	ker ho	digf	kerf	digf po	digf to	digf ho	kerf pu	kerf tu	kerf hu
dig	ker	dig po	dig to	dig ho	ker po	ker tu	ker ho	digf	kerf	digf po	digf to	digf ho	kerf pu	kerf tu	kerf hu
dig	ker	dig ho	dig tu	dig po	ker po	ker tu	ker po	digf	kerf	digf ho	digf tu	digf po	kerf po	kerf tu	kerf po
dig	ker	dig ho	dig tu	dig po	ker	ker tu	ker po	digf	kerf	digf ho	digf tu	digf po	kerf po	kerf tu	kerf po
dig	ker	dig ho	dig tu	dig po	ker	ker tu	ker po	digf	kerf	digf ho	digf tu	digf po	kerf po	kerf tu	kerf po
dig	ker	dig ho	dig tu	dig po	ker	ker tu	ker po	digf	kerf	digf ho	digf tu	digf po	kerf po	kerf tu	kerf po
dig	ker	dig ho	dig tu	dig po	ker	ker tu	ker po	digf	kerf	digf ho	digf tu	digf po	kerf po	kerf tu	kerf po
dig	ker	dig ho	dig tu	dig po	ker	ker tu	ker po	digf	kerf	digf ho	digf tu	digf po	kerf po	kerf tu	kerf po
dig	ker	dig ho	dig tu	dig ho	ker ho	ker tu	ker ho	digf	kerf	digf ho	digf tu	digf po	kerf ho	kerf tu	kerf ho
dig	ker	dig ho	dig tu	dig po	ker ho	ker to	ker ho	digs	kerf	digf ho	digf tu	digf po	kerf ho	kerf tu	kerf po
