# Supplementary material for: Imperfect language learning reduces morphological overspecification: Experimental evidence
Source: PLoS One. 2022 Jan 27;17(1):e0262876. doi: 10.1371/journal.pone.0262876 (PMC8794192; doi:10.1371/journal.pone.0262876)
Supplement: S1 Appendix — (ZIP) [file pone.0262876.s001.zip › Appendix S1/Languages/lang_15.csv]

kur	seg	kur ji	kur zi	kur li	seg ja	seg za	seg la	kurh	segh	kurh ji	kurh zi	kurh li	segh ja	segh za	segh la
kur	seg	kur ji	kur zi	kur li	seg ja	seg za	seg la	kurh	segh	kurh ji	kurh zi	kurh li	segh ja	segh za	segh la
kur	seg	kur ji	kur zi	kur li	seg ja	seg za	seg la	kurh	segh	kurh ji	kurh zi	kurh li	segh ja	segh za	segh la
kur	seg	kur ja	kur za	kur li	seg ji	seg zi	seg li	kurh	segh	kurh ja	kurh za	kurh la	kurh ji	segh zi	segh li
kur	seg	kur ja	kur za	kur li	seg ji	seg zi	seg li	kurh	segh	kurh ja	kurh za	kurh la	segh ji	segh zi	segh li
kur	seg	kur ja	kur za	kur li	seg ji	seg zi	seg li	kurh	segh	kurh ja	kurh za	kurh la	segh ji	segh zi	segh li
kur	seg	kur ja	kur za	kur li	seg ji	seg zi	seg li	kur	segh	kurh ja	kurh zi	kurh la	segh ji	segh zi	segh li
kur	seg	kurh	kur za	kur li	seg ji	seg za	seg li	kur	segh]	kurh ji	kurh zi	kur li	segh ja	segh zi	segh li
kur	seg	kurh	kur za	kur li	seg ji	seg za	seg li	kur	segh	kurh	kurh zi	kurh li	segh ja	segh za	segh li
kur	seg	kurh	kur za	kur la	seg ji	seg za	seg la	kur	segh	kurh	kurh zi	kurh li	sehg ji	segh za	segh li
kur	seg	kurh	kur za	kur la	seg ji	seg za	seg la	kur	segh	kurh	kurh zi	kurh li	sehg ji	segh za	segh li
