# Supplementary material for: Imperfect language learning reduces morphological overspecification: Experimental evidence
Source: PLoS One. 2022 Jan 27;17(1):e0262876. doi: 10.1371/journal.pone.0262876 (PMC8794192; doi:10.1371/journal.pone.0262876)
Supplement: S1 Appendix — (ZIP) [file pone.0262876.s001.zip › Appendix S1/Languages/lang_16.csv]

seg	fuv	seg mo	seg ro	seg bo	fuv mi	fuv ri	fuv bi	segl	fuvl	segl mo	segl ro	segl bo	fuvl mi	fuvl ri	fuvl bi
seg	fuv	seg mo	seg ro	seg bo	fuv mi	fuv ri	fuv bi	segl	fuvl	segl mo	segl ro	segl bo	fuvl mi	fuvl ro	fuvl bi
seg	fuv	sef mo	seg ro	seg bo	fuv mi	fuv ri	fuv bi	segl	fevl	segl mo	seg ro	segl bo	fevl mi	fuvl ri	fuvl bi
seg	fuv	seg mo	seg ro	seg bo	fuv mi	fuv ri	fuv bi	segl	fuvl	segl mo	segl ro	segl bo	fuvl mi	fuvl ri	fuvl bi
seg	fav	seg bo	seg ri	seg bo	fav bi	fav ri	fav bi	segl	favl	segl bo	segl ri	segl bo	favl	favl ri	favl ri
seg	fav	seg bo	seg ri	seg bi	fav bo	fav ri	fav bo	segl	favl	segl bo	segl ri	segl bo	favl bo	favl ri	favl bo
seg	fav	seg bo	seg ri	seg bi	fav bo	fav ri	fav bo	segl	favl	segl bo	segl ri	segl bo	favl bo	favl ri	favl bo
seg	fav	segl bo	seg ri	segl bi	fav bo	fav ri	fav bo	segl	favl	segl bo	segl ri	segl bo	favl bo	favl ri	favl bo
seg	fav	seg bo	seg ri	seg bo	fav bo	fav ri	fav bi	segl	favl	segl bo	segl ri	segl bi	favl bo	favl ri	favl bi
seg	fav	seg bo	seg ri	seg bo	fav bo	fav ri	fav bi	segl	favl	segl bo	segl ri	segl bi	favl	favl ri	favl bi
seg	fav	seg bo	seg ri	seg bo	fav bo	fav ri	fav bi	segl	favl	segl bo	segl ri	seg bo	favl	favl ri	favl bi
