# Supplementary material for: Imperfect language learning reduces morphological overspecification: Experimental evidence
Source: PLoS One. 2022 Jan 27;17(1):e0262876. doi: 10.1371/journal.pone.0262876 (PMC8794192; doi:10.1371/journal.pone.0262876)
Supplement: S1 Appendix — (ZIP) [file pone.0262876.s001.zip › Appendix S1/Languages/lang_17.csv]

fih	saz	fih ke	fih be	fih te	saz ku	saz bu	saz tu	fihn	sazn	fihn ke	fihn be	fihn te	sazn ku	sazn bu	sazn tu
fih	saz	fih ke	fih be	fih te	saz ku	saz bu	saz tu	fihn	sazn	fihn ke	fihn be	fihn te	sazn ku	sazn bu	sazn tu
fih	saz	fih ke	fih be	fih te	saz ku	saz bu	saz tu	fihn	sazn	fihn ke	fihn be	fihn te	sazn ku	sazn bu	sazn tu
flh	saz	flh	flhn	flht	sazn to	saz	saz to	flht	flht to	flh be	sanz	tlfn ke	sazn be	flth to	fhn kee
flh	sanz	fhl	flhn	flh ke	sazn	sazn	san to	flht	sazn	fhlt	flhn be	flht ke	sazn to	sanz to	sazn ke
flh	sazn	fhl	flht	flh fe	sanz	sazn fe	san to	flht	sazn	fhln be	flht ke	flht fe	sanz to	sazn fe	sazn fe
flh	sazn	fhl	flht	flh fe	sanz	sazn	sazn fe	flht	sazn	fhln	flht ke	flht fe	sanz	sazn fe	sazn fe
flhn	sazn	fhln	fnlt	flhn fe	sanz	sazn fe	sazn fe	fhln	sazn	flhn	flhn	flhn fe	sanz	sazn fe	sazn fe
flhn	sazn	fhln	fnlt	flhn fe	sanz	sazn fe	sazn fe	fhln	sazn	flhn	flhn	flhn fe	sanz	sazn fe	sazn fe
flhn	sazn	fhln	fnlt	flhn fe	sanz	sazn fe	sazn fe	flhn	sazn	flhn	flhn	flhn fe	sanz	sazn fe	sazn fe
flnh	sunz	flnh	flah	flnh fe	sunz	sunz	suzn fe	flnh fe	suzn	flat fe	fiah	flnh fe	sunz fe	suzn fe	sunz fe
