# Supplementary material for: Imperfect language learning reduces morphological overspecification: Experimental evidence
Source: PLoS One. 2022 Jan 27;17(1):e0262876. doi: 10.1371/journal.pone.0262876 (PMC8794192; doi:10.1371/journal.pone.0262876)
Supplement: S1 Appendix — (ZIP) [file pone.0262876.s001.zip › Appendix S1/Languages/lang_18.csv]

dig	sez	dig mo	dig po	dig ho	sez mu	sez pu	sez hu	dign	sezn	dign mo	dign po	dign ho	sezn mu	sezn pu	sezn hu
dig	sez	dig mo	dig po	dig ho	sez mu	sez pu	sez hu	dign	sezn	dign mo	dign po	dign ho	sezn	sezn pu	sezn hu
dig	sez	dign po	dig ho	ding ho	sezn po	sezn po	sezn mo	dign	senzn	ding mo	dign po	dign mo	sezn mo	sezn po	sezn mo
sez	ding	senzn po	sez ho	dign mo	senzn	dign ho	ding mo	digm mo	dingn po	senzn po	sezn ho	sezn mo	dingn po	dingn ho	dingn mo
sez	sing	sezn po	senz ho	sez mo	dign po	dign ho	ding mo	sezn po	dingn mo	sezn po	sezn ho	sezn mo	dign po	dingn ho	dingn mo
sez	sing	senz po	senz ho	sez mo	ding po	ding ho	ding mo	sezn po	dign mo	sezn po	sezn ho	sezn mo	dign po	dingn ho	dign mo
sez	sing	senz po	senz ho	senz mo	ding po	ding ho	sing mo	sezn	dign mo	sezn po	sezn ho	sezn mo	dign po	dingn ho	dign mo
sez	sign	sez po	senz ho	senz mo	sign po	sign ho	dign mo	sezn	dign	senz po	senz po	sezn mo	digm po	dign ho	dign mo
senz	sign	senz po	senz ho	senz mo	sign po	sign ho	sign mo	sezn	dign	sezn po	sezn ho	sezn mo	dign po	digm ho	dign mo
senz	sign	senz po	senz ho	senz mo	sign po	sign ho	sign mo	sezn	dign	sezn po	sezn ho	sezn mo	dign po	digm ho	dign mo
senz	sign	senz po	senz ho	senz mo	sign po	sign ho	sign mo	sezn	dign	sezn po	sezn ho	sezn mo	dign po	digm ho	dign mo
