# Supplementary material for: Imperfect language learning reduces morphological overspecification: Experimental evidence
Source: PLoS One. 2022 Jan 27;17(1):e0262876. doi: 10.1371/journal.pone.0262876 (PMC8794192; doi:10.1371/journal.pone.0262876)
Supplement: S1 Appendix — (ZIP) [file pone.0262876.s001.zip › Appendix S1/Languages/lang_19.csv]

jif	vur	jif to	jif so	jif po	vur te	vur se	vur pe	jifn	vurn	jifn to	jifn so	jifn po	vurn te	vurn se	vurn pe
jif	vur	jif to	jif so	jif po	vur te	vur se	vur pe	jifn	vurn	jifn te	jifn se	jifn po	vurn te	vurn se	vurn pe
jif	vur	jif to	jif so	jif po	vur te	vur se	vur pe	jifn	vurn	jifn te	jifn se	jifn po	vurn	vurn se	vurn pe
jif	vur	jif to	jif so	jif po	vurn te	vur se	vur pe	jifn	vurn	jifn to	jifn so	jifn po	vurn te	vurn se	vurn pe
jif	vur	jif to	jif se	jif po	vur te	vur se	vur po	jifn	vurn	jifn te	jifn se	jifn pe	vurn to	vurn se	vurn po
jif	vur	jif to	jif se	jifn po	vur te	vur se	vur pe	jifn	vurn	jifn te	jifn se	jifn pe	vurn to	vurn se	vurn po
jif	vur	jif to	jif se	jif po	vur te	vur se	vurn po	jifn	vurn	jifn to	jifn se	jifn pe	vurn te	vurn se	vurn po
jif	vur	jif to	jif se	jif po	vur te	vur se	vurn po	jifn	vurn	jifn te	jifn se	jifn po	vurn to	vurn se	vurn po
jif	vur	jif to	jif se	jif po	vur te	vur se	vur po	jifn	vurn	jifn te	jifn se	jifn po	vurn to	vurn se	vurn po
jif	vur	jif to	jif se	jif po	vur te	vur se	vur po	jifn	vurn	jifn te	jifn se	jifn po	vurn to	vurn se	vurn po
jif	vur	jif te	jif se	jif po	vur to	vur se	vur po	jifn	vurn	jifn to	jifn se	jifn po	vurn	vurn se	vurn po
