# Supplementary material for: Imperfect language learning reduces morphological overspecification: Experimental evidence
Source: PLoS One. 2022 Jan 27;17(1):e0262876. doi: 10.1371/journal.pone.0262876 (PMC8794192; doi:10.1371/journal.pone.0262876)
Supplement: S1 Appendix — (ZIP) [file pone.0262876.s001.zip › Appendix S1/Languages/lang_2.csv]

fih	saz	fih ke	fih be	fih te	saz ku	saz bu	saz tu	fihn	sazn	fihn ke	fihn be	fihn te	sazn ku	sazn bu	sazn tu
fih	saz	fih ke	fih be	fih te	saz ku	saz bu	saz tu	fihn	sazn	fihn ke	fihn be	fihn te	sazn ku	sazn bu	sazn te
fih	saz	fih ke	fih be	fih te	saz ku	saz bu	saz tu	fihn	sazn	fihn ke	fihn be	fihn te	sazn ku	sazn bu	sazn tu
fih	saz	fih ke	fih be	fih te	saz ku	saz bu	saz tu	fihn	sazn	fihn ke	fihn be	fihn te	sazn ku	sazn bu	sazn tu
fihn	saz	fih ke	fih be	fih te	saz ku	saz bu	saz tu/	fihn	sazn	fihn ke	fihn be	fihn te	sazn ku	sazn bu	sazn tu
fihn	saz	fih ke	fih be	fih te	saz ku	saz bu	saz tu/	fihn	sazn	fihn ke	fihn be	fihn te	sazn ku	sazn bu	sazn tu
fihn	saz	fih ke	fih be	fih te	saz ku	saz bu	saz tu/	fihn	sazn	fihn ke	fihn be	fihn te	sazn ke	sazn bu	sazn tu
fihn	saz	fih ke	fih be	fih te	saz ku	saz bu	saz tu	fihn	sazn	fihn ke	fihn be	fihn te	sazn ke	sazn bu	sazn tu
fihn	saz	fih ke	fih be	fih te	saz ku	saz bu	saz tu	fihn	sazn	fihn ke	fihn be	fihn te	sazn ke	sazn bu	sazn tu
fihn	saz	fih ke	fih be	fih te	saz ku	saz bu	saz tu	fihn	sazn	fihn ke	fihn be	finh te	sazn ku	sazn bu	sazn tu
fih	saz	fin ke	fih bu	fih te	saz ku	saz bu	saz tu	fihn	sazn	fihn ke	fihn be	fihn te	sazn ku	sazn bu	sazn tu
