# Supplementary material for: Imperfect language learning reduces morphological overspecification: Experimental evidence
Source: PLoS One. 2022 Jan 27;17(1):e0262876. doi: 10.1371/journal.pone.0262876 (PMC8794192; doi:10.1371/journal.pone.0262876)
Supplement: S1 Appendix — (ZIP) [file pone.0262876.s001.zip › Appendix S1/Languages/lang_20.csv]

jag	lor	jag se	jag ke	jag de	lor su	lor ku	lor du	jagv	lorv	jagv se	jagv ke	jagv de	lorv su	lorv ku	lorv du
jag	lor	jag se	jag ke	jag de	lor su	lor ku	lor du	jagv	lorv	jagv	jagv ke	jagv de	lorv su	lorv ku	lorv du
jag	lor	jag se	jag ke	jag de	lor su	lor ku	lor du	jagv	lorv	jagv se	jagv ke	jagv de	lorv su	lorv ku	lorv du
jag	lor	jag se	jag ke	jag de	lor su	lor ku	lor du	jagv	lorv	jagv se	jagv ke	jagv de	lorv su	lorv ku	lorv du
jag	lor	jag se	jag ke	jag de	lor su	lor ku	lor du	jagv	lorv	jagv se	jagv ke	jagv de	lorv su	lorv ku	lorv du
jag	lor	jag se	jag ke	jag de	lor su	lor ku	lor du	jagv	lorv	jagv se	jagv ke	jagv de	lorv su	lorv ku	lorv du
jag	lor	jag se	jag ke	jag de	lor su	lor ku	lor du	jagv	lorv	jagv se	jagv ke	jagv de	lorv su	lorv ku	lorv du
jag	lor	jag se	jag ke	jag de	lor su	lor ku	lor du	jagv	lorv	jagv se	jagv ke	jagv de	lorv su	lorv ku	lorv ku
jag	lor	jag se	jag ku	jag du	lor su	lor ku	lor du	jagv	lorv	jagv se	jagv ke	jagv de	lorv se	lorv ku	lorv ku
jag	lor	jag se	jag ku	jag du	lor se	lor ku	lor de	jagv	lorv	jagv se	jag ku	jagv du	lorv se	lorv ke	lorv de
jag	lor	jag se	jag ku	jag du	lor se	lor ku	lor de	jagv	lorv	jagv se	jag ku	jagv du	lorv se	lorv ke	lorv de
