# Supplementary material for: Imperfect language learning reduces morphological overspecification: Experimental evidence
Source: PLoS One. 2022 Jan 27;17(1):e0262876. doi: 10.1371/journal.pone.0262876 (PMC8794192; doi:10.1371/journal.pone.0262876)
Supplement: S1 Appendix — (ZIP) [file pone.0262876.s001.zip › Appendix S1/Languages/lang_21.csv]

noj	ful	noj ge	noj se	noj ce	ful ga	ful sa	ful ca	nojb	fulb	nojb ge	nojb se	nojb ce	fulb ga	fulb sa	fulb ca
noj	ful	noj ge	noj sa	noj ce	ful ga	ful ca	ful ce	nojb	fulb	nojb ge	nojb ca	nojb ca	fulb ga	fulb ca	fulb ca
noj	ful	noj ga	noj sa	noj ce	ful ga	ful ca	ful ce	nojb	fulb	nojb ga	nojb ca	nojb ce	fulb ga	fulb ca	fulb ce
noj	ful	noj ga	noj sa	noj ce	ful ga	ful ca	ful ce	nojb	fulb	nojb ga	nojb ca	nojb ce	fulb ga	fulb ca	fulb ce
noj	ful	noj ga	noj ca	noj ce	ful ga	ful ca	ful ce	nojb	fulb	nojb ga	nojb ca	nojb ce	fulb ga	fulb ca	fulb ce
noj	ful	noj ga	noj ca	noj ce	ful	ful ca	ful ce	nojb	fulb	nojb ga	nojb ca	nojb ce	fulb ga	fulb ca	fulb ce
noj	ful	nog ga	nog ca	nog ce	ful	ful ca	ful ce	nojb	fulb	nogb ga	noj ca	nojb ce	fulb ga	fulb ca	fulb ce
noj	ful	nog ga	noj ca	noj ce	ful ga	ful ca	ful ce	nojb	fulb	nog ga	nojb ca	nojb ce	fulb	fulb ca	ful ce
noj	ful	nog ga	noj ca	noj ce	ful ga	ful ca	ful ce	nojb	fulb	nog ga	nojb ca	nojb ce	fulb	fulb ca	ful ce
noj	ful	noj ga	noj ca	noj ce	ful ga	ful ca	ful ce	nojb	fulb	noj ga	nojb ca	nojb ce	ful ga	fulb ca	fulb ce
noj	ful	noj ga	noj ca	noj ce	ful ga	ful ca	ful ce	nojb	fulb	noj ga	nojb ca	nojb ce	ful ga	fulb ca	fulb ce
