# Supplementary material for: Imperfect language learning reduces morphological overspecification: Experimental evidence
Source: PLoS One. 2022 Jan 27;17(1):e0262876. doi: 10.1371/journal.pone.0262876 (PMC8794192; doi:10.1371/journal.pone.0262876)
Supplement: S1 Appendix — (ZIP) [file pone.0262876.s001.zip › Appendix S1/Languages/lang_22.csv]

sig	hop	sig ju	sig vu	sig cu	hop je	hop ve	hop ce	sigm	hopm	sigm ju	sigm vu	sigm cu	hopm je	hopm ve	hopm ce
sig	hop	sig ju	sig vu	sig cu	hop je	hop ve	hop ce	sigm	hopm	sigm ju	sigm ve	sigm cu	hopm je	hopm ve	hopm ce
sig	hop	sig ju	sig vu	sig ce	hop ju	hop vu	hop ce	sigm	hopm	sigm ju	sigm vu	sigm ce	hopm ju	hopm vu	hop ce
sig	hop	sig ju	sig ce	sig vu	hop ju	hop ju	hop vu	sigm	hopm	sigm ju	sigm ce	sigm ju	hop ju	hopm ju	hopm vu
sig	hop	sig ce	sig ju	sig vo	hop ju	hop ju	hopm vu	sigm	hopm	sigm ce	sigm ju	sigm vo	hopm ce	hopm ju	hopm vo
sig	hop	sig ce	sig ju	sig vo	hop se	hop ju	hopm vu	sigm	hopm	sig ce	sigm ju	sigm vo	hopm	hopm ju	hopm vo
sig	hop	sig ce	sig ju	sig vo	hop se	hop ju	hop vo	sigm	hopm	sigm ce	sigm ju	sigm vo	hopm	hopm ju	hop vo
sig	hop	sig ce	sig ju	sig vo	hop	hop ju	hop vo	sigm	hopm	sigm ce	sigm ju	sigm vo	hopm	hopm ju	hopm vo
sig	hop	sig ce	sig ju	sig ju	hop	hop ju	hop vo	sigm	hopm	sigm ce	sigm ju	sigm vo	hopm	hopm ju	hopm vo
sig	hop	sig ce	sig ju	sig vo	hop	hop ju	hop vo	sigm	hopm	sigm ce	sigm ju	sigm vo	hopm	hopm ju	hopm vo
sig	hop	sig ce	sig ju	sig vo	hop	hop ju	hop vo	sigm	hopm	sigm ce	sigm ju	sigm vo	hopm	hopm ju	hopm vo
