# Supplementary material for: Imperfect language learning reduces morphological overspecification: Experimental evidence
Source: PLoS One. 2022 Jan 27;17(1):e0262876. doi: 10.1371/journal.pone.0262876 (PMC8794192; doi:10.1371/journal.pone.0262876)
Supplement: S1 Appendix — (ZIP) [file pone.0262876.s001.zip › Appendix S1/Languages/lang_23.csv]

fim	caz	fim bu	fim ju	fim su	caz bo	caz jo	caz so	fimh	cazh	fimh bu	fimh ju	fimh su	cazh bo	cazh jo	cazh so
fim	caz	fim bu	fim ju	fim su	caz bo	cz jo	caz so	fimh	cazh	fimh bu	fimh ju	fimh su	cazh bo	cazh jo	cazh so
fim	caz	fim bu	fim ju	fim su	cz bo	caz jo	caz so	fimh	cazh	fimh bu	fimh ju	fimh su	cazh bo	cazh jo	cazh so
fim	caz	fim bu	fim ju	fim so	cs bo	caz jo	caz so	fimh	cazh	fimh bu	fimh ju	fimh su	cazh bo	cazh jo	cazg so
fim	caz	fim bo	fim jo	fim so	caz	caz jo	caz so	fimh	cazh	fimh bu	fimh ju	fimh su	cz bu	cazh ju	cazh su
fim	caz	fim bo	fim jo	fim so	caz	caz jo	caz so	fimh	cazh	fimh bu	fimh ju	fimh su	cazh bu	cazh ju	cazh su
fim	caz	fim bo	fim jo	fim so	caz	caz jo	caz so	fimh	cazh	fimh bu	fimh ju	fimh su	cazh bu	cazh ju	cazh su
fim	caz	fim bo	fim jo	fim so	caz	caz jo	caz so	fimh	cazh	fimh bu	fimh ju	fimh su	cazh bu	cazh ju	cazh su
fim	caz	fim bo	fim jo	fim so	caz	caz jo	caz so	fimh	cazh	fimh bu	fimh ju	fimh su	cazh bu	cazh ju	cazh su
fim	caz	fim bo	fim jo	fim so	caz	caz jo	caz so	fimh	cazh	fimh bu	fimh ju	fimh su	cazh bu	cazh ju	cazh su
fim	caz	fim bo	fim jo	fim so	caz	caz jo	caz so	fimh	cazh	fimh	fimh ju	fimh su	cazh bu	cazh ju	cazh su
