# Supplementary material for: Imperfect language learning reduces morphological overspecification: Experimental evidence
Source: PLoS One. 2022 Jan 27;17(1):e0262876. doi: 10.1371/journal.pone.0262876 (PMC8794192; doi:10.1371/journal.pone.0262876)
Supplement: S1 Appendix — (ZIP) [file pone.0262876.s001.zip › Appendix S1/Languages/lang_24.csv]

rub	vad	rub le	rub ze	rub ne	vad lo	vad zo	vad no	rubp	vadp	rubp le	rubp ze	rubp ne	vadp lo	vadp zo	vadp no
rub	vad	rub le	rub ze	rub ne	vad lo	vad zo	vad no	rubp	vadp	rubp le	rubp ze	rubp ne	vadp lo	vadp zo	vadp no
rub	vad	rub le	vad ze	rub ne	vad lo	vad zo	vad no	rubp	vadp	rubp le	rubp ze	rubp ne	vadp lo	vadp zo	vadp no
rub	vad	rub le	rub le	rub le	vad lo	vad zo	vad no	rubp	vadp	rubp le	rubp ze	rubp le	vadp lo	vadp zo	vadp no
rub	vad	rub lo	rub ze	rub no	vad le	vad ze	vad no	rubp	vadp	rubp le	rubp ze	rubp no	vadp le	vadp le	vadp no
rub	vad	rub lo	rub ze	rub no	vad le	vad ze	vad no	rubp	vadp	rubp le	rubp ze	rubp no	vadp le	vadp lo	vadp no
rub	vad	rub lo	rub ze	rub no	vad le	vad ze	vad no	rubp	vadp	rubp le	rubp ze	rubp no	vadp le	vadp ze	vadp no
rub	vad	rub lo	rub ze	rub no	vad le	vad ze	vad no	rubp	vadp	rubp le	rubp ze	rubp no	vadp le	vadp ze	vadp no
rub	vad	rub lo	rub ze	rub no	vad le	vad ze	vad no	rubp	vadp	rubp le	rubp ze	rubp no	vadp le	vadp ze	vadp no
rub	vad	rub lo	rub ze	rub no	vad le	vad ze	vad no	rubp	vadp	rubp le	rubp ze	rubp no	vadp le	vadp ze	vadp no
rub	vad	rub lo	rub ze	rub no	vad le	vad ze	vad no	rubp	vadp	rubp le	rubp ze	rubp no	vadp le	vadp ze	vadp no
