# Supplementary material for: Imperfect language learning reduces morphological overspecification: Experimental evidence
Source: PLoS One. 2022 Jan 27;17(1):e0262876. doi: 10.1371/journal.pone.0262876 (PMC8794192; doi:10.1371/journal.pone.0262876)
Supplement: S1 Appendix — (ZIP) [file pone.0262876.s001.zip › Appendix S1/Languages/lang_25.csv]

jal	rok	jal bu	jal fu	jal tu	rok be	rok fe	rok te	jald	rokd	jald bu	jald fu	jald tu	rokd be	rokd fe	rokd te
jal	rok	jal bu	jal fu	jal tu	rok	rok fe	rok te	jald	rokd	jald bu	jald fu	jald tu	rokd be	rokd fe	rokd te
jal	rok	jal be	jal fu	jal te	rok be	rok fu	rok te	jald	rokd	jald be	jald fu	jald te	rokd	rokd fe	rokd te
jal	rok	jal fe	jal fu	jal te	rok fe	rok fu	rok te	jald	rokd	jald fe	jald fu	jald te	rok fe	rok fe	rokd te
jal	rok	jal te	jal fu	jal te	rok te	rok te	rok fe	jald	rokd	jald fe	jald fu	jald te	rokd te	rokd fe	rokd te
jal	rok	jal te	jal fu	jal te	rok te	rok fu	rok te	jald	rokd	jald te	jald fu	jald te	rokd	rokd fu	rokd fe
jal	rok	jal te	jal fu	jal fe	rok te	rok fu	rok fe	jald	rokd	jald te	jald fu	jald fe	rokd te	rokd fu	rokd fe
jal	rok	jal te	jal fu	jal fe	rok te	rok fu	rok fe	jald	rokd	jald te	jald fu	jald fe	rokd te	rokd fu	rokd fe
jal	rok	jal te	jal fu	jal fe	rok te	rok fu	rok fe	jald	rokd	jald te	jald fu	jald fe	rokd te	rokd fu	rokd fe
jal	rok	jal te	jal fu	jal fe	rok te	rok fu	rok fe	jald	rokd	jald te	jald fu	jald fe	rokd te	rokd fu	rokd fe
jal	rok	jal te	jal fu	jal fe	rok te	rok fu	rok fe	jald	rokd	jald te	jald fu	jald fe	rokd te	rokd fu	rokd fe
