# Supplementary material for: Imperfect language learning reduces morphological overspecification: Experimental evidence
Source: PLoS One. 2022 Jan 27;17(1):e0262876. doi: 10.1371/journal.pone.0262876 (PMC8794192; doi:10.1371/journal.pone.0262876)
Supplement: S1 Appendix — (ZIP) [file pone.0262876.s001.zip › Appendix S1/Languages/lang_26.csv]

sed	min	sed za	sed fa	sed ha	min zu	min fu	min hu	sedl	minl	sedl za	sedl fa	sedl ha	minl zu	minl fu	minl hu
sed	min	sed za	sed fa	sed ha	min zu	min fu	min hu	sedl	minl	sedl za	sedl fa	sedl ha	minl zu	minl fu	minl hu
sed	min	sed za	sed fa	sed ha	min zu	min fu	min hu	sedl	minl	sedl za	sedl fa	sedl ha	minl	minl fu	minl hu
sed	min	sed za	sed fa	sed ha	min zu	min fu	min hu	sedl	minl	sedl za	sedl fa	sedl ha	minl	minl fu	minl hu
sed	min	sed za	sed fa	sed ha	min zu	min fu	min hu	sedl	minl	sedl za	sedl fa	sedl ha	minl zu	minl fu	minl hu
sed	min	sed za	sed fa	sed ha	min zu	min fu	min hu	sedl	minl	sedl za	sedl fa	sedl ha	minl zu	minl fu	minl hu
sed	min	sed za	sed fa	sed ha	min zu	min fu	min hu	sedl	minl	sedl za	sedl fa	sedl ha	minl zu	minl fu	minl hu
sed	min	sed za	sed fa	sed ha	min zu	min fu	min hu	sedl	minl	sedl za	sedl fa	sedl ha	minl zu	minl fu	minl hu
sed	min	sed za	sed fa	sed ha	min zu	min fu	min hu	sedl	minl	sedl za	sedl fa	sedl ha	minl zu	minl fu	minl hu
sed	min	sed za	sed fa	sed ha	min zu	min fu	min hu	sedl	minl	sedl za	sedl fa	sedl ha	minl zu	minl fu	minl hu
sed	min	sed za	sed fa	sed fa	min zu	min fu	min hu	sedl	minl	sedl za	sedl fa	sedl ha	minl zu	minl fu	minl hu
