# Supplementary material for: Imperfect language learning reduces morphological overspecification: Experimental evidence
Source: PLoS One. 2022 Jan 27;17(1):e0262876. doi: 10.1371/journal.pone.0262876 (PMC8794192; doi:10.1371/journal.pone.0262876)
Supplement: S1 Appendix — (ZIP) [file pone.0262876.s001.zip › Appendix S1/Languages/lang_28.csv]

zir	vel	zir fo	zir mo	zir ho	vel fu	vel mu	vel hu	zird	veld	zird fo	zird mo	zird ho	veld fu	veld mu	veld hu
zir	ver	zir fu	zir mu	zir ho	ver	ver mo	ver hu	zird	verd	zird fu	zied mu	zird hu	verd fo	verd mu	verd ho
zir	vir	zir fu	zir mu	zer hu	ver fu	vir mu	ver fu	zied	verd	zied fu	zied mu	zied fo	verd fu	vird mo	verd fo
zir	vir	zer fu	zer mu	zer fo	ver fu	ver mu	ver fo	zerd	verd	zier fu	zerd mu	zier fo	verd fu	verd mu	verd fo
zer	vir	zer fu	zier mu	zer fo	ver fu	ver mu	ver fu	zerd	verd	zerd fu	zerd mu	zerd fo	verd fu	verd mu	verd fo
zer	vir	zerd fu	zier mu	zer fo	verd fu	ver mu	ver fu	zerd	verd	zerd fu	zerd mu	zerd fo	verd fu	verd mu	verd fo
zer	vir	zer fu	zier mu	zer fo	ver fu	ver mu	ver fo	zerd	verd	zerd fu	zerd mu	zerd fo	verd fu	verd mu	verd fo
zer	vir	zer fu	zier mu	zer fo	ver fu	ver mu	ver fo	zerd	verd	zerd fu	zerd mu	zerd fo	verd	verd mu	verd fo
zer	vir	zer fu	zier mu	zer fo	ver fu	ver mu	ver fo	zerd	verd	zerd fu	zerd mu	zerd fo	verd	verd mu	verd fo
zer	vir	zer fu	zier mu	zer fo	ver fu	ver mu	ver fo	zerd	verd	zerd fu	zerd mu	zerd mu	verd	verd mu	verd fo
zer	vir	zer	zer mu	zer fo	vir fu	vir mu	vir fo	zerd	verd	zerd fu	zerd mu	zierd mu	verd	verd mu	verd fo
