# Supplementary material for: Imperfect language learning reduces morphological overspecification: Experimental evidence
Source: PLoS One. 2022 Jan 27;17(1):e0262876. doi: 10.1371/journal.pone.0262876 (PMC8794192; doi:10.1371/journal.pone.0262876)
Supplement: S1 Appendix — (ZIP) [file pone.0262876.s001.zip › Appendix S1/Languages/lang_29.csv]

dig	ker	dig ho	dig to	dig po	ker hu	ker tu	ker pu	digf	kerf	digf ho	digf to	digf po	kerf hu	kerf tu	kerf pu
digf	ker	dig ho	dig po	dig po	ker hu	fer tu	ker pu	digf	kerf	digf ho	digf to	digf po	kerf hu	kerf tu	kerf pu
dig	ker	dig ho	dig to	dig po	ker tu	ker to	ker pu	digf	kerf	digf ho	digf to	digf po	kerf hu	fer to	kerf po
dig	ker	dig ho	dig to	dig po	ker ho	ker to	ker po	digf	kerf	digf hu	digf to	digf po	kerf hu	kerf to	fer po
dig	ker	dig hu	digf to	dig po	ker hu	ker to	kerf po	digf hu	kerf hu	digf hu	digf to	digf po	kerf	kerf po	kerf po
dig	ker	dig hu	dig tu	dig po	kerf	ker to	kerf po	digf	kerf hu	digf hu	digf to	digf po	kerf	kerf to	kerf hu
dig	ker	dig hu	dig tu	dig po	kerf	ker to	kerf po	digf	kerf hu	digf hu	digf tu	digf po	kerf	kerf to	kerf po
dig	ker	dig hu	dig tu	dig po	kerf	kerf to	kerf po	digf	kerf hu	digf hu	digf tu	digf po	kerf hu	kerf to	kerf po
dig	ker	dig hu	dig tu	dig po	kerf	kerf to	kerf po	digf	kerf hu	digf hu	digf tu	digf po	kerf hu	kerf to	kerf po
dig	ker	dig hu	dig tu	dig po	kerf	kerf to	kerf po	digf	kerf hu	digf hu	digf to	digf po	kerf hu	kerf tu	kerf po
dig	ker	dig hu	dig tu	dig po	kerf	kerf to	kerf po	digf	kerf	digf hu	digf to	digf po	kerf hu	kerf to	kerf po
