# Supplementary material for: Imperfect language learning reduces morphological overspecification: Experimental evidence
Source: PLoS One. 2022 Jan 27;17(1):e0262876. doi: 10.1371/journal.pone.0262876 (PMC8794192; doi:10.1371/journal.pone.0262876)
Supplement: S1 Appendix — (ZIP) [file pone.0262876.s001.zip › Appendix S1/Languages/lang_3.csv]

dig	sez	dig mo	dig po	dig ho	sez mu	sez pu	sez hu	dign	sezn	dign mo	dign po	dign ho	sezn mu	sezn pu	sezn hu
dig	sez	dig mo	dig po	dig ho	sez mu	sez pu	sez hu	dign	sezn	dign mo	dign po	dign ho	sezn mu	sezn pu	sezn hu
dig	sez	dig mo	dig po	dig ho	sez mu	sez pu	sez hu	dign	sezn	dign mo	dign po	dign ho	sezn mu	sezn pu	sezn hu
dig	sez	dig mo	dig po	dig ho	sez mu	sez pu	sez hu	dign	sezn	dign mo	dign po	dign ho	sezn mu	sezn pu	sezn hu
dig	sez	dig mo	dig po	dig ho	sez mu	sez pu	sez hu	dign	sezn	dign mo	dign po	dign ho	sezn	sezn pu	sezn hu
dig	sez	dig mo	dig po	dig ho	sez mu	sez pu	sez hu	dign	sezn	dign mo	dign po	sez	sezn	sez pu	sez hu
dig	sez	dig mo	dig po	dig ho	sez mu	sez pu	sez hu	dign	sezn	dign mo	dign po	sez	sez	sezn pu	sezn hu
dig	sez	dig mo	dig po	dig ho	sez mu	sez po	sez hu	dign	sezn	dig mo	dign po	sez	sezn mu	sezn pu	sezn hu
dig	sez	dig mo	dig po	dig ho	sez mu	sez po	sez ho	dign	sezn	dign mu	dign po	sez	sezn mu	sezn pu	sezn hu
dig	sez	dig mo	dig po	dig ho	sez mu	sez po	sez ho	dign	sezn	dign mu	dign po	sez	sezn mu	sezn	sezn hu
dig	sez	dig mo	dig po	dig ho	sez mu	sez po	sez ho	dign	sezn	dign mu	dign po	sez	sezn mu	sezn po	sezn ho
