# Supplementary material for: Imperfect language learning reduces morphological overspecification: Experimental evidence
Source: PLoS One. 2022 Jan 27;17(1):e0262876. doi: 10.1371/journal.pone.0262876 (PMC8794192; doi:10.1371/journal.pone.0262876)
Supplement: S1 Appendix — (ZIP) [file pone.0262876.s001.zip › Appendix S1/Languages/lang_30.csv]

kur	seg	kur ji	kur zi	kur li	seg ja	seg za	seg la	kurh	segh	kurh ji	kurh zi	kurh li	segh ja	segh za	segh la
kur	seg	kur ji	kur zi	kur li	seg ja	seg za	seg la	kurh	segh	kurh ja	kurh zi	kurh li	segh ja	segh za	segh la
kur	seg	kur ji	kur zi	kur li	seg ja	seg za	seg la	kurh	segh	kurh ji	kurh zi	kurh li	segh ja	segh za	segh la
kur	seg	kur ji	kuh za	kur la	seg ji	seg za	seg la	kuhr	segh	kurh ja	kuhr zi	kurh li	segh ji	segh zi	segh li
kur	seg	kur ji	kur za	kur li	seg ji	seg za	seg lo	kurh	segh	kurh ji	kurh zi	kurh li	segh ji	segh za	segh lo
kur	seg	kuh ji	kur za	kur lo	segh ji	seg za	seg	kurh	segh	kurh ji	kur zi	kuhr li	segh li	segh za	segh li
kur	seh	luh ji	kur za	kur lo	seg ji	seg za	seg	kuhr	segh	kuh ji	kuh za	kuhr lo	sergh ji	segh za	serh li
kur	seh	lur ji	kur za	kur lo	seh ji	seg za	seg	kurh	sergh	lurh ji	surh za	kurh ji	sergh	serh za	sergh lo
kur	seg	lur	kur za	kur lo	seh	seg za	seg lo	kurh	sergh	lurh ji	kuh lo	kurh lo	segh ji	seg za	seg lo
kur	seg	lur	kur za	kur lo	seg	seh za	seg lo	kuh	sergh	lurh ji	kurh za	kurh lo	segh	seh za	segh lo
kur	seg	lur	kur za	kur lo	seg	seg za	seg lo	lur	seh	lur	kurh za	segh lo	serh	sergh za	seh lo
