# Supplementary material for: Imperfect language learning reduces morphological overspecification: Experimental evidence
Source: PLoS One. 2022 Jan 27;17(1):e0262876. doi: 10.1371/journal.pone.0262876 (PMC8794192; doi:10.1371/journal.pone.0262876)
Supplement: S1 Appendix — (ZIP) [file pone.0262876.s001.zip › Appendix S1/Languages/lang_31.csv]

seg	fuv	seg mo	seg ro	seg bo	fuv mi	fuv ri	fuv bi	segl	fuvl	segl mo	segl ro	segl bo	fuvl mi	fuvl ri	fuvl bi
seg	fuv	seg mo	seg ro	seg bo	fuv mi	fuv ri	fuv bi	segl	fuvl	segl mo	segl ro	segl bo	fuvl mi	fuvl ri	fuvl bi
seg	fuv	seg mo	seg ro	seg bo	fuv mi	fuv ri	fuv bi	segl	fuvl	segl mo	segl ro	segl bo	fuvl mi	fuvl ri	fuvl bi
seg	fuv	seg mo	seg ro	seg bi	fuv mi	fuv ri	fuv bi	segl	fuvl	segl bo	segl ro	segl mo	fuvl mi	fuvl ri	fuvl bo
seg	fuv	seg mi	fuv ri	seg bi	fuv mo	fuv ri	fuv bi	segl	fuvl	segl mo	fuvl ri	segl bo	fuvl mi	fuvl ri	fuvl bo
seg	fuv	seg mo	seg ri	seg bo	fuv mi	fuv ri	fuv bo	segl	fuvl	segl mo	segl ri	segl bo	fuvl mi	fuvl ri	fuvl mi
seg	fav	seg mo	seg ri	seg bo	fav mi	fav ri	fav bo	segl	favl	segl mo	segl ri	segl bo	favl mi	favl ri	favl mi
seg	fav	seg mo	seg ri	seg bo	fav bo	fav ri	fav mi	segl	favl	segl mo	segl ri	segl bo	favl bo	favl ri	favl mo
seg	fav	segl mo	segl ri	seg mo	fav	favl ri	fav mi	segl	favl	segl mo	segl ri	segl bo	favl	favl ri	favl bo
sag	fav	sag mo	segl ri	sagl bo	favl	favl ri	favl bo	segl	favl	segl mo	segl ri	segl bo	favl	favl ri	favl bo
sag	fav	sag mo	sag ri	sag bo	fav mo	favl ri	fav bo	segl	favl	segl mo	segl ri	segl bo	favl mo	favl ri	favl bo
