# Supplementary material for: Imperfect language learning reduces morphological overspecification: Experimental evidence
Source: PLoS One. 2022 Jan 27;17(1):e0262876. doi: 10.1371/journal.pone.0262876 (PMC8794192; doi:10.1371/journal.pone.0262876)
Supplement: S1 Appendix — (ZIP) [file pone.0262876.s001.zip › Appendix S1/Languages/lang_32.csv]

fih	saz	fih ke	fih be	fih te	saz ku	saz bu	saz tu	fihn	sazn	fihn ke	fihn be	fihn te	sazn ku	sazn bu	sazn tu
fih	saz	fih ke	fih be	fih te	saz ku	saz bu	sazn tu	fihn	sazn	fihn ke	fihn be	fihn te	sazn ku	sazn bu	sazn tu
fih	saz	fih ke	fih be	fih te	saz ku	saz bu	saz tu	fihn	sazn	fihn ke	fihn be	fihn te	sazn ku	sazn bu	sazn tu
fih	saz	fih ke	fih be	fih te	saz ku	saz bu	saz tu	fihn	sazn	fihn ke	fihn be	fihn te	sazn ku	sazn bu	sazn tu
fih	saz	fih ke	fih be	fih te	saz ku	saz bu	saz tu	fihn	sazn	fihn ke	fihn be	fihn te	sazn ku	sazn bu	sazn tu
fih	saz	fih ke	fih bu	fih te	saz ke	saz bu	saz te	fihn	sazn	fihn ke	fuhn be	fihn te	sazn ke	sazn bu	sazn te
fih	saz	fih	fih bu	fih tu	saz	saz bu	saz ku	fihn	sazn	fihn ke	fihn be	fihn te	sazn ke	sazn be	sazn te
fih	saz	fih ke	fih bu	fih ku	saz te	saz bu	saz te	fihn	sazn	fihn ke	fihn bu	fihn ke	sazn te	sazn be	sazn ku
fih	saz	fih te	fihn bu	fih ku	saz te	saz bu	saz te	fihn	sazn	fihn te	fihn be	fihn ke	sazn ku	sazn be	sazn ku
fih	saz	fih te	fih bu	fih tu	saz ku	saz be	saz ku	fihn	sazn	fihn te	sazn be	fihn te	sazn te	sazn be	sazn te
fih	saz	fih te	fih be	fih ku	saz tu	saz bu	saz ku	fihn	sazn	fihn te	fihn be	fihn ke	sazn te	sazn be	sazn ke
