# Supplementary material for: Imperfect language learning reduces morphological overspecification: Experimental evidence
Source: PLoS One. 2022 Jan 27;17(1):e0262876. doi: 10.1371/journal.pone.0262876 (PMC8794192; doi:10.1371/journal.pone.0262876)
Supplement: S1 Appendix — (ZIP) [file pone.0262876.s001.zip › Appendix S1/Languages/lang_33.csv]

dig	sez	dig mo	dig po	dig ho	sez mu	sez pu	sez hu	dign	sezn	dign mo	dign po	dign ho	sezn mu	sezn pu	sezn hu
dig	sez	dig mo	dig po	dig ho	sez mu	sez pu	sez hu	dign	sezn	dign mo	dign po	dign ho	sezn mu	sezn pu	sezn hu
dig	sez	dig mo	dig po	dig ho	sez mu	sezn pu	sezn hu	dign	sezn	dign mo	dign po	dign ho	sezn mu	sezn pu	sezn hu
dig	sez	dig mo	dig po	dig ho	sezh mu	sez pu	sez hu	dign	sezn	dign mo	dign po	dign ho	sezn mu	sezn pu	sezn hu
dig	sezh	dig mo	dig po	dig ho	sezh	sezh pu	sezh hu	dign	sezn	dign mo	dign po	dign ho	sezn mu	sezn pu	sezn hu
dig	sezh	dig mo	dig pu	dig hu	sezh	sezh pu	sezh hu	dign	sezn	dig mo	dig pu	dign hu	sezn	sezn pu	sezn po
dig	sezh	dig mu	dig pu	dig hu	sezh	sezh pu	sezh hu	dign	sezn	dign mu	dig pu	dign hu	sezn	sezn pu	sezn pu
dig	sezh	dig mu	dig pu	dig hu	sezh	sezh pu	sezh hu	dign	sezn	dign mu	dig pu	dign hu	sezn	sezn pu	sezn pu
dig	sezh	dig mu	dig pu	dig hu	sezh	sezh pu	sezh hu	dign	sezn	dign mu	dig pu	dign hu	sezn	sezn pu	sezn hu
dig	sezh	dig mu	dig pu	dig hu	sezh	sezh pu	sezn hu	dign	sezn	dign mu	dign pu	dign hu	sezh mu	sezn pu	sezn hu
dig	sezh	dig mu	dig pu	dig hu	sezh	sezh pu	sezh hu	dign	sezn	dign mu	dign hu	dign hu	sezn mu	sezn pu	sezn hu
