# Supplementary material for: Imperfect language learning reduces morphological overspecification: Experimental evidence
Source: PLoS One. 2022 Jan 27;17(1):e0262876. doi: 10.1371/journal.pone.0262876 (PMC8794192; doi:10.1371/journal.pone.0262876)
Supplement: S1 Appendix — (ZIP) [file pone.0262876.s001.zip › Appendix S1/Languages/lang_34.csv]

jif	vur	jif to	jif so	jif po	vur te	vur se	vur pe	jifn	vurn	jifn to	jifn so	jifn po	vurn te	vurn se	vurn pe
jif	vur	jif to	jif so	jif po	vur te	vur se	vur pe	jifn	vurn	jifn to	jifn so	jifn po	vurn te	vurn se	vurn pe
jif	vur	jif to	jif so	jif po	vur te	vur pe	vur pe	jifn	vurn	jifn to	jifn so	jifn po	vurn te	vurn se	vurn pe
jif	vur	jif to	jif so	jif po	vur to	vur se	vur po	jifn	vurn	jifn te	jifn se	jifn pe	vurn te	vurn se	vurn pe
jif	vur	jif to	jif so	jif po	vur to	vur to	vur po	jifn	vurn	jifn te	jifn se	jifn pe	vurn te	vurn se	vurn pe
juf	jufn to	var te	jufn po	var se	jufn to	jufn var	var se	varn te	far te	van se	jufn te	jufn se	jufn te	jufn to	var se
jufn	jufn te	var se	jufn po	jufn se	jufn te	jufn te	jufn se	jufn	jurn te	var se	var te	jufn se	jufn to	jufn to	jufn se
jufn	jufn te	var se	jufn po	jufn se	jufn te	jufn te	jufn se	var te	jurn to	var se	var se	var se	jurn te	jufn te	jufn se
var to	jufn	jurn te	var po	var se	jufn to	jufn to	jufn se	jurn te	jufn se	var se	var to	jurn te	jurn te	jurn te	jurn se
jurn	jufn	jurn te	var po	jurn te	jufn te	jufn se	jufn se	jurn te	jurn te	jurn to	jufn te	jurn te	jurn te	jurn se	jufn te
jurn se	jufr te	jufr te	var po	jurn se	jurn te	var po	jurn te	jurn te	jufr se	jurn te	jufr te	jufr te	jurn te	jurn se	jufr te
