# Supplementary material for: Imperfect language learning reduces morphological overspecification: Experimental evidence
Source: PLoS One. 2022 Jan 27;17(1):e0262876. doi: 10.1371/journal.pone.0262876 (PMC8794192; doi:10.1371/journal.pone.0262876)
Supplement: S1 Appendix — (ZIP) [file pone.0262876.s001.zip › Appendix S1/Languages/lang_35.csv]

jag	lor	jag se	jag ke	jag de	lor su	lor ku	lor du	jagv	lorv	jagv se	jagv ke	jagv de	lorv su	lorv ku	lorv du
jag	lor	jag se	jag ke	jag de	lor su	lor ku	lor du	jagv	lorv	jagv se	jagv ke	jagv de	lorv su	lorv ku	lorv du
jag	lor	jag su	jag ke	jag du	lor su	lor ke	lor du	jagv	lorv	jagv su	jagv ke	jagv du	lorv	lorv ke	lorv du
jag	lor	jag su	jag ke	jag du	lor su	lor ke	lor du	jagv	lorv	jagv su	jagv ke	jagv du	lorv su	lorv ke	lorv du
jag	lor	jag su	jag ke	jag du	lor su	lor ke	lor du	jagv	lorv	jagv su	jagv ke	jagv du	lorv su	lorv ke	lorv du
jar	lor	jar su	jag ke	jag du	lor su	lor ke	lor du	jagv	lorv	jagv su	jagv ke	jagv du	lorv su	lorv ke	lorv du
jar	lor	jar su	jag ke	jar du	lor su	lor ke	lor du	jagv	lorv	jagv su	jagv ke	jagv du	lorv su	lorv ke	lorv du
jar	lor	jar su	jag ke	jag du	lor su	lor ke	lor du	jagv	lorv	jagv su	jagv ke	jagv du	lorv su	lorv ke	lorv du
jar	lor	jar su	jag ke	jag du	lor su	lor ke	lor du	jagv	lorv	jagv su	jagv ke	jagv du	lorv su	lorv ke	lorv du
jar	lor	jar su	jag ke	jag du	lor su	lor ke	lor du	jagv	lorv	jagv su	jagv ke	jagv du	lorv su	lorv ke	lorv du
jar	lor	jar su	jag ke	jug du	lor su	lor ke	jar du	jagv	lorv	jagv su	jagv ke	jagv du	lorv su	lorv ke	lorv du
