# Supplementary material for: Imperfect language learning reduces morphological overspecification: Experimental evidence
Source: PLoS One. 2022 Jan 27;17(1):e0262876. doi: 10.1371/journal.pone.0262876 (PMC8794192; doi:10.1371/journal.pone.0262876)
Supplement: S1 Appendix — (ZIP) [file pone.0262876.s001.zip › Appendix S1/Languages/lang_36.csv]

noj	ful	noj ge	noj se	noj ce	ful ga	ful sa	ful ca	nojb	fulb	nojb ge	nojb se	nojb ce	fulb ga	fulb sa	fulb ca
noj	ful	noj ge	noj se	noj ce	ful ga	ful sa	ful ca	nojb	fulb	nojb ge	nojb se	nojb ce	fulb ga	fulb sa	fulb ca
noj	ful	noj ge	noj se	noj ce	ful sa	ful sa	ful ca	nojb	fulb	nojb ge	nojb se	nojb ce	fulb sa	fulb sa	fulb ca
noj	ful	noj ge	noji ca	noj se	ful ge	ful se	ful ca	nojb	fulb	nojb ge	noji se	nojb se	fulb ge	fulb se	fulb ca
noj	ful	noji ge	noj ca	noj se	ful ge	ful ca	ful se	nojb	fulb	nojb ge	nojb ca	nojb se	fulb ge	fulb ca	fulb se
noj	ful	noji ge	noj ca	noj se	ful ge	ful ca	ful se	nojb	fulb	nojb ge	nojb ca	nojb se	fulb ge	fulb ca	fulb se
noj	ful	noji ge	noj ca	noj se	ful	ful ca	ful se	nojb	fulb	nojb ge	nojb ca	nojb se	fulb ge	fulb ca	fulb se
noj	ful	noji ge	noj ca	noj se	ful	ful ca	ful se	nojb	fulb	nojb ge	nojb ca	nojb se	fulb ge	fulb ca	fulb se
noj	ful	noj ge	noj ca	noj se	ful	ful ca	ful se	nojb	fulb	nojb ge	nojb ca	nojb se	fulb ge	fulb ca	lulb se
noj	ful	noj ge	noj ca	noj se	ful	ful ca	ful se	noyb	fulb	nojb ge	noj ca	nojb se	fulb ge	fulb ca	fulb se
noj ca	ful	noj	noj ca	noj se	ful	ful ca	ful se	nojb	fulb ca	noj ca	nojb ca	nojb se	fulb ca	fulb ca	fulb se
