# Supplementary material for: Imperfect language learning reduces morphological overspecification: Experimental evidence
Source: PLoS One. 2022 Jan 27;17(1):e0262876. doi: 10.1371/journal.pone.0262876 (PMC8794192; doi:10.1371/journal.pone.0262876)
Supplement: S1 Appendix — (ZIP) [file pone.0262876.s001.zip › Appendix S1/Languages/lang_37.csv]

sig	hop	sig ju	sig vu	sig cu	hop je	hop ve	hop ce	sigm	hopm	sigm ju	sigm vu	sigm cu	hopm je	hopm ve	hopm ce
sig	hop	sig ju	sig vu	sig cu	hop je	hop ve	hop ce	sigm	hopm	sigm ju	sigm vu	sigm cu	hopm je	hopm ve	hopm ce
sig	hop	sig ju	sig vu	sig cu	hop je	hop ve	hop ce	sigm	hopm	sigm ju	sigm vu	sigm cu	hopm je	hopm ve	hopm ce
sig	hop	sig je	hop ve	sig ce	hop ju	hop ve	hop ce	sigm	hopm	sigm ju	hopm vu	sigm vu	hopm ju	hopm ve	hopm cu
sig	hop	sig ju	hop ve	sig cu	hop ju	hop vu	hop ce	sigm	hopm	sigm ju	hopm ve	sigm vu	hopm je	hopm vu	hopm ce
sig	hop	sig je	sig vu	sig cu	hop je	hop vu	hop cu	sigm	hopm	sigm je	sigm ve	sigm cu	hopm ju	homp ve	hopm ve
sig	hop	sig ju	sigm vu	sig cu	hop	hop vu	hop cu	sigm	hopm	sigm je	sigm ve	sigm ce	hopm ve	hopm ve	hopm ce
sig	hop	sig je	sig vu	sig cu	hop	hop ve	hop ce	sigm	hopm	sigm je	sigm vu	sigm cu	hopm	hopm vu	hopm cu
sig	hop	sig je	sig ce	sig ce	hop	hop vu	hop cu	sigm	hopm	sigm je	sigm vu	sigm su	hopm	hopm vu	hopm cu
sig	hop	sig je	sig vu	sig	hop	hop vu	hop ce	sigm	hopm	sigm je	sig vu	sigm se	hopm	hopm vu	hopm se
sig	hop	sig je	sig vu	sig ce	hop je	hop vu	hop ce	sigm	hopm	sigm je	sig vu	sigm ce	hopm je	hopm vu	hopm ce
