# Supplementary material for: Imperfect language learning reduces morphological overspecification: Experimental evidence
Source: PLoS One. 2022 Jan 27;17(1):e0262876. doi: 10.1371/journal.pone.0262876 (PMC8794192; doi:10.1371/journal.pone.0262876)
Supplement: S1 Appendix — (ZIP) [file pone.0262876.s001.zip › Appendix S1/Languages/lang_38.csv]

fim	caz	fim bu	fim ju	fim su	caz bo	caz jo	caz so	fimh	cazh	fimh bu	fimh ju	fimh su	cazh bo	cazh jo	cazh so
fim	caz	fim bu	fim ju	fim su	caz bo	caz jo	caz so	fimh	cazh	fimh bu	fimh ju	fimh su	cazh bo	cazh jo	cazh so
fim	caz	fim bu	fim ju	fim su	caz bo	caz jo	caz so	fimh	cazh	fimh bu	fimh ju	fimh su	cazh bo	cazh jo	cazh so
fim	caz	fim bu	fim ju	fim su	caz bo	caz jo	caz so	fimh	cazh	fimh	fimh ju	fimh su	cazh bo	cazh	cazh so
fim	caz	fim bo	fim ju	fim su	caz bo	caz ju	caz so	fimh	cazh	fimh bo	fimh ju	fimh so	cazh bo	casz ju	cazh so
fim	caz	fim bo	fim ju	fim so	caz bo	caz ju	caz so	fimh	cazh	fimh bo	fimh ju	fimh su	cazh bo	casz ju	cazh su
fim	caz	fim bo	fim ju	fim so	caz bo	caz ju	caz su	fimh	cazh	fimh bo	fimh ju	fimh so	cazh bo	casz ju	casz su
fim	caz	fim bo	fim ju	fim su	caz	caz ju	caz su	fimh	cazh	fimh bo	fimh ju	fimh so	cazh bo	cazh	cazh so
fim	caz	fim bo	fim ju	fim so	caz	caz ju	caz so	fimh	cazh	fimh bo	fimh ju	fimh so	cazh	cazh	cazh so
fim	caz	fim bo	fim ju	fim so	caz	caz ju	caz so	fimh	cazh	fimh bo	fimh ju	fimh so	cazh	cazh	cazh so
fim	caz	fim bo	fim ui	fim so	caz	cazh ui	cazh so	fimh	cazh	fimh so	fim ui	fimh so	cazh	cazh ui	cazh so
