# Supplementary material for: Imperfect language learning reduces morphological overspecification: Experimental evidence
Source: PLoS One. 2022 Jan 27;17(1):e0262876. doi: 10.1371/journal.pone.0262876 (PMC8794192; doi:10.1371/journal.pone.0262876)
Supplement: S1 Appendix — (ZIP) [file pone.0262876.s001.zip › Appendix S1/Languages/lang_39.csv]

rub	vad	rub le	rub ze	rub ne	vad lo	vad zo	vad no	rubp	vadp	rubp le	rubp ze	rubp ne	vadp lo	vadp zo	vadp no
rub	vad	rub le	rub ze	rub ne	vad lo	vad zo	vad no	rubp	vadp	rubp le	rubp ze	rubp ne	vadp lo	vadp zo	vadp no
rub	vad	rub io	rub zo	rub no	vad io	vad zo	vad ne	rubp	vadp	rubp le	rubp zo	rubp ne	vadp lo	vadp ze	vadp no
rub	vad	rub io	rub ze	rub no	vad io	vad zo	vad no	rubp	vadp	rubp lo	rubp zo	rubp ne	vadp lo	vadp zo	vadp no
rub	vad	rub io	rub zo	rub no	vad io	vad zo	vad no	rubp	vadp lo	rubp io	rubp ze	rubp no	vadp io	vadp zo	vadp no
rub lo	vad lo	rub io	rub zo	rub no	vad io	vad zo	vad no	rubp lo	vadp lo	rubp io	rubp ze	rubp no	vadp io	vadp ze	vadp no
rub no	vap no	rub no	rub zo	rub no	vad no	vap zo	vap lo	rubp io	vadp no	rubp io	rubp ze	rubp no	vabp no	vabp ze	vabp lo
rub no	vab lo	rub no	rub zo	rub io	vab no	vab zo	vab io	rubp lo	vabp lo	rubp no	rubp zo	rubp io	vabp no	vabp ze	vabp io
rub io	vab io	rub no	rub zo	rub io	vab no	vabp ze	vab Io	rubp io	vabp io	rubp no	rubp zo	rubp Io	vabp no	vabp zo	vabp Io
rub io	vap io	rub no	rub zo	rub lo	vab no	vabp ze	vabp ze	rubp io	vabp io	rubp no	rubp zo	rubp lo	vabp no	vabp zo	vabp lo
rub io	vab zo	rub no	rub ze	rub lo	rub no	vab zo	vab lo	rub io	vab io	rubp no	rubp ze	rubp lo	vabp no	vabp ze	vabp lo
