# Supplementary material for: Imperfect language learning reduces morphological overspecification: Experimental evidence
Source: PLoS One. 2022 Jan 27;17(1):e0262876. doi: 10.1371/journal.pone.0262876 (PMC8794192; doi:10.1371/journal.pone.0262876)
Supplement: S1 Appendix — (ZIP) [file pone.0262876.s001.zip › Appendix S1/Languages/lang_4.csv]

jif	vur	jif to	jif so	jif po	vur te	vur se	vur pe	jifn	vurn	jifn to	jifn so	jifn po	vurn te	vurn se	vurn pe
jif	vur	jif to	jif so	jif pe	vur te	vur se	vur pe	jifn	vurn	jifn to	jifn so	jifn po	vurn te	vurn se	vurn pe
jif	vur	jif to	jif se	jif po	vur te	vur se	vur pe	jifn	vurn	jifn to	jifn so	jifn to	vurn te	vurn se	vurn te
jif	vurn	jif to	jif so	jif po	vur te	vur se	vur pe	jifn	vurn	jifn to	jifn so	jifn te	vurn te	jifn so	vurn pe
jif	vurn	jif te	jif so	jif pe	vur te	vurn se	vur pe	jifn	vurn	jifn te	jifn so	jifn pe	vurn te	jifn so	vurn pe
jif	vur	vur te	vur so	jif pe	vur te	vur so	vur pe	vorn	vurn	jifn te	jifn so	jifn pe	vurn te	jifn se	vurn pe
jif	vur	vur te	jif so	jif pe	vur te	vur so	vur pe	vorn	vurn	jifn te	jifn so	jifn pe	vurn	jifn se	vurn pe
jif	vur	jif te	jif so	jif pe	vur te	vur so	vur pe	vorn	vurn	jifn te	jifn so	jifn pe	vurn	jifn se	vurn pe
jif	vur	jif te	jifn so	jif pe	vur te	vur so	vur pe	vorn	vurn	jifn te	jifn so	jifn pe	vurn	jifn se	vurn pe
jif	jif	vur te	vur so	vur pe	jif te	jif so	jif pe	vorn	jifn	vurn te	jifn so	jifn pe	jifn te	jifn so	jifn pe
jif	jif	vur te	vur so	jif pe	jif te	jif so	jif pe	vorn	jifn	jifn te	vurn so	jufn pe	jifn te	jifn so	jifn pe
