# Supplementary material for: Imperfect language learning reduces morphological overspecification: Experimental evidence
Source: PLoS One. 2022 Jan 27;17(1):e0262876. doi: 10.1371/journal.pone.0262876 (PMC8794192; doi:10.1371/journal.pone.0262876)
Supplement: S1 Appendix — (ZIP) [file pone.0262876.s001.zip › Appendix S1/Languages/lang_40.csv]

jal	rok	jal bu	jal fu	jal tu	rok be	rok fe	rok te	jald	rokd	jald bu	jald fu	jald tu	rokd be	rokd fe	rokd te
jal	rok	jal bu	jal fu	jal tu	rok be	rok fe	rok te	jald	rokd	jald bu	jald fu	jald tu	rokd be	rokd fe	rokd te
jal	rok	jal bu	jal tu	jal tu	rok be	rok fe	rok fe	jald	rokd	jal bu	jald fu	jald tu	rokd be	rokd tu	rokd fe
jal	rok	jal bu	jal fe	jal fe	rok be	rok tu	rok fe	jald	rokd	jald bu	jald tu	jald fu	rokd be	rokd tu	rokd fe
jal	rok	jal bu	jal fe	jal fe	rok be	rok tu	rok fe	jald	rokd	jald bu	jald fe	jald fu	rokd	rokd tu	rokd fe
jal	rok	jal bu	jal tu	jal fu	rok be	rok tu	rok fe	jald	rokd	jald	jald tu	jald fu	rokd be	rokd tu	rokd fe
rok	jal	rok bu	rok tu	rok fe	jal fe	jal tu	jal fe	rokd	jald	rokd bu	rokd tu	rokd fe	jald bu	jald tu	jald fe
rok	jal	rok bu	rok tu	rok fe	jal bu	jal tu	jal fe	rokd	jald	rokd bu	rokd tu	rokd fe	jald bu	jald tu	jald fe
rok	jal	rok bu	rok tu	rok fe	jal bu	jal tu	jal fe	rokd	jald	rokd bu	rokd tu	rokd fe	jald bu	jald	jald fe
rok	jal	rok bu	rok tu	rok fe	jal bu	jal tu	jal fe	rokd	jald	rokd bu	rokd tu	rokd fe	jald bu	jald	jald fe
rok	jal	rok tu	rok tu	rok fe	jal bu	jal tu	jal fe	rokd	jald	rokd bu	rok tu	rok fe	jald	jald	jald fe
