# Supplementary material for: Imperfect language learning reduces morphological overspecification: Experimental evidence
Source: PLoS One. 2022 Jan 27;17(1):e0262876. doi: 10.1371/journal.pone.0262876 (PMC8794192; doi:10.1371/journal.pone.0262876)
Supplement: S1 Appendix — (ZIP) [file pone.0262876.s001.zip › Appendix S1/Languages/lang_41.csv]

sed	min	sed za	sed fa	sed ha	min zu	min fu	min hu	sedl	minl	sedl za	sedl fa	sedl ha	minl zu	minl fu	minl hu
sed	min	sed za	sed fa	sed ha	min zu	min fu	min hu	sedl	minl	sedl za	sedl fa	sedl ha	minl zu	minl fu	minl hu
sed	min	sed za	sed fa	sed za	min za	min fa	min ha	sedl	minl	sedl zu	sedl fu	sedl hu	minl	minl fu	minl zu
sed	min	sed za	sed fa	sed ha	min za	min fa	min zu	sedl	minl	sedl za	sedl fa	sedl hu	minl zu	minl fa	minl fu
sed	min	sed za	sed fa	sed ha	min za	min fa	min zu	sedl	minl	sedl za	sedl fa	sedl zu	minl za	minl fa	minl fu
sed	min	sed za	sed fa	sed fu	min za	min fa	min zu	sedl	minl	sedl za	sedl fa	sedl zu	minl za	minl fa	minl zu
sed	min	sed za	sed fa	sed fu	min za	min fa	sed zu	sedl	minl	sedl za	sedl fa	sedl zu	minl	minl fa	minl zu
Sed	Min	Sed za	Sed fa	Sed zu	Min za	Min fa	Sed zu	Sedl	Minl	Sedl za	Sedl fa	Sedl zu	Minl	Minl fa	Minl zu
sed	min	sed za	sed fa	sed zu	min za	min fa	min fa	sedl	minl	sedl za	sedl fa	sedl zu	minl za	minl fa	minl fa
sed	min	sed za	sed fa	sed zu	min za	min fa	min zu	sedl	minl	sedl za	sedl fa	sedl zu	minl za	minl fa	minl fa
sed	min	sed za	sed fa	sed zu	min za	min fa	min zu	sedl	minl	sedl za	sedl fa	sedl zu	minl za	minl fa	minl fa
