# Supplementary material for: Imperfect language learning reduces morphological overspecification: Experimental evidence
Source: PLoS One. 2022 Jan 27;17(1):e0262876. doi: 10.1371/journal.pone.0262876 (PMC8794192; doi:10.1371/journal.pone.0262876)
Supplement: S1 Appendix — (ZIP) [file pone.0262876.s001.zip › Appendix S1/Languages/lang_42.csv]

kig	tab	kig zo	kig mo	kig lo	tab zu	tab mu	tab lu	kigc	tabc	kigc zo	kigc mo	kigc lo	tabc zu	tabc mu	tabc lu
kig	tab	kig zo	kig mo	kig lo	tab zu	tab mu	tab lo	kigc	tabc	kigc zo	kigc mo	kigc lo	tabc zu	tabc mu	tabc lu
kig	tab	kig lo	kig mo	kig lo	tab zu	tab mu	tab lu	kigc	tabc	kigc zo	kigc mo	kigc lo	tabc zu	tabc mu	tabc lu
kig	tab	kig zu	kig mo	kig lo	tab zu	tab mo	tab lu	kigc	tabc	kigc zu	kigc mo	kigc lo	tabc zu	tabc mu	tabc lo
kig	tab	kig zu	kig mo	kig lo	tab zu	tab mu	tab lu	kigc	tabc	kigc zu	kigc mo	kigc lo	tabc zu	tabc mu	tabc lu
kig	tab	kig zu	kig mo	kig lu	tab zu	tab mu	tab lo	kigc	tabc	kigc zu	kigc mo	kigc lu	tabc zu	tabc mo	tabc lu
kig	tab	kig zu	kig mu	kig lo	tab zu	tab mo	tab lo	kigc	tabc	kigc zu	kigc mu	kigc lu	tabc zu	tabc mo	tabc lu
kig	tab	kig zu	kig mo	kig lo	tab zu	tab mo	tab lo	kigc	tabc	kig zu	kigc mu	kigc lu	tabc zu	tabc mu	tabc lu
kig	tab	kig zu	kig mo	kig lo	tab zu	tab mo	tab lo	kigc	tabc	kigc zu	kigc mu	kigc lu	tabc zu	tabc mu	tabc lu
kig	tab	kig zu	kig mo	kig lo	tab zu	tab mo	tab lo	kigc	tabc	kigc zu	kigc mu	kigc lu	tabc zu	tabc mu	tabc lu
kig	tab	kig zu	kig mo	kig lo	tab zu	tab mo	tab lo	kigc	tabc	kig zu	kigs mu	kigc lu	tabc zu	tabc mu	tabc lu
