# Supplementary material for: Imperfect language learning reduces morphological overspecification: Experimental evidence
Source: PLoS One. 2022 Jan 27;17(1):e0262876. doi: 10.1371/journal.pone.0262876 (PMC8794192; doi:10.1371/journal.pone.0262876)
Supplement: S1 Appendix — (ZIP) [file pone.0262876.s001.zip › Appendix S1/Languages/lang_43.csv]

zir	vel	zir fo	zir mo	zir ho	vel fu	vel mu	vel hu	zird	veld	zird fo	zird mo	zird ho	veld fu	veld mu	veld hu
zir	vel	zir fo	zir mo	zir ho	vel fu	veld mu	vel hu	zird	veld	zird fo	zird mo	zird ho	veld hu	veld mu	veld hu
zir	vel	zir fu	zir mo	zir hu	vel fu	vel mu	vel ho	zird	veld	zird fu	zird mu	zird ho	veld fo	veld mu	veld ho
zir	vel	zir fu	zir mu	zir hu	vel fu	vel mu	vel hu	zird	veld	zird fo	zir mo	zird ho	veld fo	veld mo	veld ho
zir	vel	zir fu	zir mu	zir hu	vel fu	vel mu	vel hu	zird	veld	zird fo	zird mo	zird ho	veld fo	veld mo	veld ho
zir	vel	zir fo	zir mo	zir hu	vel fo	vel mo	vel fu	zird	veld	zird fu	zird mo	zird fu	veld fu	veld	veld hu
zir	vel	zir mo	zir fu	zir fu	vel fo	vel hu	vel hu	zird	veld	zir fo	zirf fu	zir fu	veld fo	veld fu	veld hu
zir	vel	zir mo	zir fu	zir hu	vel fu	vel fu	vel hu	zird	veld	zirf fo	zirf fu	zird hu	veld fo	veld hu	veld hu
zir	vel	zir mo	zir fo	zir hu	vel fu	vel mo	vel hu	zird	veld	zird mo	zirf fo	zird hu	veld fo	veld fo	veld hu
zir	vel	zir mo	zir mo	zir hu	vel mo	vel fo	vel hu	zird	veld	zirf mo	zird fo	zird hu	velf mo	veld fo	veld hu
zir	vel	zir mo	zir mo	zir hu	vel mo	vel fo	vel hu	zird	veld	zirf mo	zird fo	zird hu	velf mo	veld fo	veld hu
