# Supplementary material for: Imperfect language learning reduces morphological overspecification: Experimental evidence
Source: PLoS One. 2022 Jan 27;17(1):e0262876. doi: 10.1371/journal.pone.0262876 (PMC8794192; doi:10.1371/journal.pone.0262876)
Supplement: S1 Appendix — (ZIP) [file pone.0262876.s001.zip › Appendix S1/Languages/lang_44.csv]

dig	ker	dig ho	dig to	dig po	ker hu	ker tu	ker pu	digf	kerf	digf ho	digf to	digf po	kerf hu	kerf tu	kerf pu
dig	ker	dig ho	dig to	dig po	ker hu	ker tu	ker po	digf	kerf	digf ho	digf to	digf po	kerf hu	kerf tu	kerf pu
dig	ker	dig hu	dig to	dig pu	ker hu	ker tu	ker pu	digf	kerf ho	digf ho	digf tu	digf pu	kerf	kerf to	kerf po
dig	ker	dig po	digf tu	dig pu	ker to	ker tu	kerf pu	digf	kerf to	digf po	digf tu	digf po	kerf to	kerf tu	kerf po
dig	ker	dig pu	dig tu	dig pu	ker tu	ker tu	ker pu	digf	kerf	digf po	digf to	digf po	kerf to	kerf po	kerf po
dig	ker	dig pu	dig tu	dig po	ker pu	ker tu	ker po	digf	kerf	digf pu	digf tu	digf pu	kerf to	kerf tu	kerf pu
dig	ker	dig tu	dig tu	dig po	ker to	ker tu	ker po	digf	kerf	digf tu	digf tu	digf pu	kerf tu	kerf tu	kerf pu
dig	ker	dig to	dig to	dig po	ker to	ker to	ker po	digf	kerf	digf to	dig tu	digf pu	kerf tu	kerf tu	kerf pu
dig	ker	dig to	dig tu	dig po	ker to	ker tu	ker po	digf	kerf	digf tu	digf tu	digf pu	kerf	kerf tu	kerf pu
dig	ker	dig to	dig tu	dig pu	ker to	ker tu	ker pu	digf	kerf	dig to	digf tu	digf pu	kerf	kerf tu	ker pu
dig	ker	dig to	dig to	dig pu	ker tu	ker to	fer pu	digf	kerf	dig to	digf to	dig pu	kerf tu	kerf to	ker pu
