# Supplementary material for: Imperfect language learning reduces morphological overspecification: Experimental evidence
Source: PLoS One. 2022 Jan 27;17(1):e0262876. doi: 10.1371/journal.pone.0262876 (PMC8794192; doi:10.1371/journal.pone.0262876)
Supplement: S1 Appendix — (ZIP) [file pone.0262876.s001.zip › Appendix S1/Languages/lang_45.csv]

kur	seg	kur ji	kur zi	kur li	seg ja	seg za	seg la	kurh	segh	kurh ji	kurh zi	kurh li	segh ja	segh za	segh la
kur	seg	kur ji	kur zi	kur li	seg ja	seg za	seg la	kurh	segh	kurh ji	kurh zi	kurh li	segh ja	segh za	segh la
kur	seg	kur je	kur zi	kur li	seg ji	segh zi	serh li	kur	segh	kurh ji	kurh zi	kurh li	segh je	sergh zi	sergh li
kur	seg	kur je	kur zi	kur li	seg je	serg zi	serg li	kurh	sergh	kurh ji	kurh zi	kurh li	segh je	segh zi	segh li
kur	serg	kur ji	kur zi	kur li	seg ji	serg zi	seg li	kurh	segh	kurh ji	kurh zi	segh li	segh ji	segh zi	segh li
kur	serh	kur ji	kur zi	kur li	ser ji	ser zi	seg li	kurh	segh	kurh ji	kurh zi	kurh li	serh ji	segh zi	serh li
kur	ser	kur ji	kur zi	kur li	ser	ser zi	seg li	kurh	serh	kurh ji	kurh zi	kurh li	serh ji	serh zi	segh li
kur	ser	kur ji	kur zi	kur li	ser	ser zi	seg li	kurh	serh	kurh	kerh zi	kurh li	serh ji	serh zi	segh li
kur	ser	kur ji	kur zi	kur li	ser ji	ser zi	ser li	kurh	serh	kurh	kurh zi	kurh li	serh ji	serh zi	serh li
kur	ser	kur ji	kur zi	kur li	ser ji	ser zi	ser li	kurh	serh	kurh ji	kurh zi	kur li	serh ji	ser zi	serh li
kur	ser	kur ji	kur zi	kur li	ser ji	ser zi	ser li	kurh	serh	kurh ji	kurh zi	kurh li	serh ji	serh zi	serh li
