# Supplementary material for: Imperfect language learning reduces morphological overspecification: Experimental evidence
Source: PLoS One. 2022 Jan 27;17(1):e0262876. doi: 10.1371/journal.pone.0262876 (PMC8794192; doi:10.1371/journal.pone.0262876)
Supplement: S1 Appendix — (ZIP) [file pone.0262876.s001.zip › Appendix S1/Languages/lang_6.csv]

noj	ful	noj ge	noj se	noj ce	ful ga	ful sa	ful ca	nojb	fulb	nojb ge	nojb se	nojb ce	fulb ga	fulb sa	fulb ca
noj	ful	noj ge	noj se	noj ce	ful ga	ful sa	ful ca	nojb	fulb	nojb ge	nojb se	nojb ce	fulb ga	fulb sa	fulb ca
noj	ful	noj ge	noj se	noj ce	ful ga	ful sa	ful ca	nojb	fulb	nojb ge	nojb se	nojb ce	fulb ga	fulb sa	fulb ca
noj	ful	noj ge	noj se	noj ce	ful ga	ful sa	ful ca	nojb	fulb	nojb ge	nojb se	nojb se	fulb ga	fulb sa	fulb ca
noj	ful	noj ge	noj se	noj ce	ful ga	ful sa	ful ca	nojb	fulb	nojb ge	nojb se	nojb ce	fulb ga	fulb sa	fulb ca
noj	ful	noj ge	noj se	noj ce	ful ga	ful sa	ful ca	nojb	fulb	nojb ge	nojb se	nojb ce	fulb ga	fulb sa	fulb ca
noj	ful	noj ge	noj se	noj ce	ful ga	ful sa	ful ca	nojb	fulb	nojb ge	nojb se	nojb ce	fulb ga	fulb sa	fulb ca
noj	ful	noj ge	noj se	noj ce	ful ga	ful sa	ful ca	nojb	fulb	nojb ge	nojb se	nojb ce	fulb ga	fulb sa	fulb ca
noj	ful	noj ge	noj se	noj ce	ful ga	ful sa	ful ca	nojb	fulb	nojb ge	nojb se	nojb ce	fulb ga	fulb sa	fulb ca
noj	ful	noj ge	noj se	noj ce	ful ga	ful sa	ful ca	nojb	fulb	nojb ge	nolb se	nojb ce	fulb ga	fulb sa	fulb ca
noj	ful	noj ge	noj se	noj ce	ful ga	ful sa	ful ca	nojb	fulb	nojb ge	nolb se	nojb ce	fulb ga	fulb se	fulb ca
