# Supplementary material for: Imperfect language learning reduces morphological overspecification: Experimental evidence
Source: PLoS One. 2022 Jan 27;17(1):e0262876. doi: 10.1371/journal.pone.0262876 (PMC8794192; doi:10.1371/journal.pone.0262876)
Supplement: S1 Appendix — (ZIP) [file pone.0262876.s001.zip › Appendix S1/Languages/lang_7.csv]

sig	hop	sig ju	sig vu	sig cu	hop je	hop ve	hop ce	sigm	hopm	sigm ju	sigm vu	sigm cu	hopm je	hopm ve	hopm ce
sig	hop	sig ju	hop vu	sig cu	hop je	hop ve	hop ce	sigm	hopm	sigm ju	sigm vu	sigm cu	hopm je	hopm ve	hopm ce
sig	hop	sig je	sig ve	sig ce	hop je	hop ve	hop ce	sigm	hopm	sigm ju	sigm vu	sigm cu	hopm ju	hopm vu	hopm cu
sig	hop	sig je	sig ve	sig ce	hop je	hop ve	hop ce	sigm	hopm	sigm ju	sigm vu	sigm cu	hopm ju	hopm vu	hopm cu
sig	hop	sig je	sig ve	sig ce	hop je	hop ve	hop ce	sig	hop	sigm ju	sigm vu	sigm cu	hopm ju	hopm vu	hopm cu
sig	hop	sig je	sig ve	sig ce	hop je	hop ve	hop ce	sig	hop	sigm ju	sigm vu	sigm cu	hopm ju	hopm vu	hopm cu
sig	hop	sig je	sig ve	sig ve	hop je	hop ve	hop se	sig	hop	sigm ju	sigm vu	sigm su	hopm ju	hopm vu	hopm su
sig	hop	sig je	sig ve	sig se	hop je	hop ve	sig se	sig	hop	sigm ju	sigm vu	sigm su	hopm ju	hopm vu	hopm su
sig	hop	sig je	sig ve	sig se	hop je	hop ve	sig se	sig	hop	sigm ju	sigm vu	sigm su	hopm ju	hopm vu	hopm su
sig	hop	sig je	sig ve	sig se	hop je	hop ve	hop se	sig	hop	sigm ju	sigm vu	sigm su	hopm ju	hopm vu	hopm su
sig	hop	sig je	sig ve	sig se	hop je	hop ve	hop se	sig	hop	sigm ju	sigm vu	sigm su	hopm ju	hopm vu	hopm su
