# Supplementary material for: Imperfect language learning reduces morphological overspecification: Experimental evidence
Source: PLoS One. 2022 Jan 27;17(1):e0262876. doi: 10.1371/journal.pone.0262876 (PMC8794192; doi:10.1371/journal.pone.0262876)
Supplement: S1 Appendix — (ZIP) [file pone.0262876.s001.zip › Appendix S1/Languages/lang_8.csv]

fim	caz	fim bu	fim ju	fim su	caz bo	caz jo	caz so	fimh	cazh	fimh bu	fimh ju	fimh su	cazh bo	cazh jo	cazh so
fim	caz	fim bu	fim ju	fim su	caz bo	cazh jo	caz so	fimh	cazh	fimh bu	fimh ju	fimh su	cazh bo	cazh	cazh so
fim	caz	fim bu	fim jo	fim so	caz bo	caz jo	caz so	fimh	cazh	fimh bu	fimh jo	fimh su	cazh bo	cazh	cazh su
fim	caz	fim bu	fim jo	fim so	caz bo	caz jo	caz so	fimh	cazh	fimh bu	fimh jo	fimh su	cazh bo	cazh	cazh su
fim	caz	fim bu	fim jo	fim so	caz bu	caz jo	caz so	fimh	cazh	fimh bu	fimh jo	fimh su	cazh bo	cazh	cazh su
fim	caz	fim bu	fim jo	fim su	caz bu	caz jo	caz su	fimh	cazh	fimh bu	fimh jo	fimh so	cazh bo	cazh	cazh su
fim	caz	fim bu	fim jo	fim su	caz bu	caz jo	caz su	fimh	fimh	fim bu	fim jo	fimh su	cazh bu	cazh jo	cazh su
fim	caz	fim bu	fim jo	fim su	caz bu	caz jo	caz su	fimh	fimh	fim bu	fim jo	fimh su	cazh bu	cazh jo	cazh su
fim	caz	fim bu	fim jo	fim su	caz bu	caz jo	caz su	fimh	cazh	fimh bu	fimh jo	fimh su	cazh bu	cazh jo	cazh su
fim	caz	fim bu	fim jo	fim su	caz bu	caz jo	caz su	fimh	cazh	fimh bu	fimh jo	fimh su	cazh bu	cazh jo	cazh su
fim	caz	fim bu	fim jo	fim su	fim bu	caz jo	caz su	fimh	cazh	fimh bu	fimh jo	fimh su	cazh bu	cazh jo	cazh su
