# Supplementary material for: Imperfect language learning reduces morphological overspecification: Experimental evidence
Source: PLoS One. 2022 Jan 27;17(1):e0262876. doi: 10.1371/journal.pone.0262876 (PMC8794192; doi:10.1371/journal.pone.0262876)
Supplement: S1 Appendix — (ZIP) [file pone.0262876.s001.zip › Appendix S1/Languages/lang_9.csv]

rub	vad	rub le	rub ze	rub ne	vad lo	vad zo	vad no	rubp	vadp	rubp le	rubp ze	rubp ne	vadp lo	vadp zo	vadp no
rub	vad	rub le	rub ze	rub ne	vad lo	vad zo	vad no	rubp	vadp	rubp le	rubp ze	rubp ne	vadp lo	vadp zo	vadp no
rub	vad	rub le	rub ze	rub ne	vad lo	vad zo	vad no	rubp	vadp	rubp le	vadp ze	rubp ne	vadp lo	vadp zo	vadp no
rub	vad	rub le	rub ze	rub ne	vad lo	vad zo	vad no	rubp	vadp	rubs le	rubp ze	rubp ne	vadp lo	vadp zo	vadp no
rub	vad	rub le	rub ze	rub ne	vad lo	vad zo	vad no	rubp	vadp	rubs le	rubp ze	rubp ne	vadp lo	vadp zo	vadp no
rub	vad	rub le	rub ze	rub ne	vad lo	vad zo	vad no	rubp	vadp	rubs le	rubp ze	rubp ne	vadp lo	vadp zo	vadp no
rub	vad	rub le	rub ze	rub ne	vad lo	vad zo	vad no	rubp	vadp	rubs le	rubp ze	rubp ne	vadp lo	vadp zo	vadp no
rub	vad	rub le	rub ze	rub ne	vad lo	vad zo	vad no	rubp	vadp	rubs le	rubp ze	rubp ne	vadp lo	vadp zo	vadp no
rub	vad	rub le	rub ze	rub ne	vad lo	vad zo	vad no	rubp	vadp	rubs le	rubp ze	rubp ne	vadp lo	vadp zo	vadp no
rub	vad	rub le	rub ze	rub ne	vad lo	vad zo	vad no	rubp	vadp	rubs le	rubp ze	rubp ne	vadp lo	vadp zo	vadp no
rub	vad	rub le	rub ze	rub ne	vad lo	vad zo	vad no	rubs	vadp	rubs le	rubp ze	rubp ne	vadp lo	vadp zo	vadp no
