# Supplementary material for: Imperfect language learning reduces morphological overspecification: Experimental evidence
Source: PLoS One. 2022 Jan 27;17(1):e0262876. doi: 10.1371/journal.pone.0262876 (PMC8794192; doi:10.1371/journal.pone.0262876)
Supplement: S1 Appendix — (ZIP) [file pone.0262876.s001.zip › Appendix S1/Languages/rough_data2.csv]

chain number	generation number	chain type	learner type	number of correct answers in test 1	words not in the bottleneck	participant sex	participant age
1	0	l0
1	1	l0	l1	16		F	27
1	2	l0	l1	16		M	21
1	3	l0	l1	16		M	25
1	4	l0	l1	15		M	20
1	5	l0	l1	15		M	22
1	6	l0	l1	12		M	30
1	7	l0	l1	15		F	24
1	8	l0	l1	16		M	35
1	9	l0	l1	16		M	37
1	10	l0	l1	16		M	24
2	0	l0
2	1	l0	l1	15		M	21
2	2	l0	l1	16		F	17
2	3	l0	l1	16		M	46
2	4	l0	l1	16		M	27
2	5	l0	l1	16		M	35
2	6	l0	l1	14		M	47
2	7	l0	l1	14		M	33
2	8	l0	l1	15		F	38
2	9	l0	l1	14		M	38
2	10	l0	l1	14		M	35
3	0	l0
3	1	l0	l1	16		M	32
3	2	l0	l1	15		M	22
3	3	l0	l1	14		F	44
3	4	l0	l1	16		F	20
3	5	l0	l1	15		M	56
3	6	l0	l1	14		M	30
3	7	l0	l1	15		F	36
3	8	l0	l1	16		M	29
3	9	l0	l1	14		M	28
3	10	l0	l1	15		M	37
4	0	l0
4	1	l0	l1	15		F	31
4	2	l0	l1	16		M	41
4	3	l0	l1	15		M	24
4	4	l0	l1	14		M	37
4	5	l0	l1	13		M	44
4	6	l0	l1	14		F	23
4	7	l0	l1	15		M	25
4	8	l0	l1	16		M	18
4	9	l0	l1	12		F	30
4	10	l0	l1	13		M	16
5	0	l0
5	1	l0	l1	16		M	27
5	2	l0	l1	16		F	34
5	3	l0	l1	14		M	22
5	4	l0	l1	15		M	36
5	5	l0	l1	16		M	24
5	6	l0	l1	16		M	28
5	7	l0	l1	15		F	20
5	8	l0	l1	16		M	33
5	9	l0	l1	14		M	32
5	10	l0	l1	16		F	32
6	0	l0
6	1	l0	l1	16		M	33
6	2	l0	l1	16		M	34
6	3	l0	l1	15		M	18
6	4	l0	l1	16		M	41
6	5	l0	l1	15		M	34
6	6	l0	l1	16		F	18
6	7	l0	l1	15		M	38
6	8	l0	l1	16		M	39
6	9	l0	l1	14		F	28
6	10	l0	l1	16		M	29
7	0	l0
7	1	l0	l1	16		F	23
7	2	l0	l1	15		M	25
7	3	l0	l1	15		F	21
7	4	l0	l1	16		M	35
7	5	l0	l1	16		F	16
7	6	l0	l1	14		M	42
7	7	l0	l1	15		M	27
7	8	l0	l1	14		M	42
7	9	l0	l1	14		M	33
7	10	l0	l1	14		F	55
8	0	l0
8	1	l0	l1	15		M	29
8	2	l0	l1	16		M	37
8	3	l0	l1	16		F	20
8	4	l0	l1	16		M	46
8	5	l0	l1	16		F	32
8	6	l0	l1	14		F	19
8	7	l0	l1	14		M	40
8	8	l0	l1	14		M	33
8	9	l0	l1	16		M	23
8	10	l0	l1	15		M	29
9	0	l0
9	1	l0	l1	16		F	19
9	2	l0	l1	13		F	19
9	3	l0	l1	15		F	19
9	4	l0	l1	16		F	32
9	5	l0	l1	16		F	29
9	6	l0	l1	16		F	30
9	7	l0	l1	16		F	27
9	8	l0	l1	16		F	29
9	9	l0	l1	16		M	35
9	10	l0	l1	16		F	25
10	0	l0
10	1	l0	l1	15		M	52
10	2	l0	l1	16		M	49
10	3	l0	l1	16		M	27
10	4	l0	l1	14		M	32
10	5	l0	l1	15		M	23
10	6	l0	l1	16		M	34
10	7	l0	l1	16		M	19
10	8	l0	l1	16		F	21
10	9	l0	l1	16		F	27
10	10	l0	l1	16		M	42
11	0	l0
11	1	l0	l1	16		M	17
11	2	l0	l1	15		M	47
11	3	l0	l1	13		M	43
11	4	l0	l1	16		M	16
11	5	l0	l1	16		F	31
11	6	l0	l1	16		M	39
11	7	l0	l1	16		F	20
11	8	l0	l1	16		F	18
11	9	l0	l1	14		M	29
11	10	l0	l1	15		F	21
12	0	l0
12	1	l0	l1	15		M	20
12	2	l0	l1	16		M	16
12	3	l0	l1	13		M	23
12	4	l0	l1	15		M	27
12	5	l0	l1	15		M	31
12	6	l0	l1	16		M	37
12	7	l0	l1	16		M	32
12	8	l0	l1	13		M	28
12	9	l0	l1	13		F	29
12	10	l0	l1	15		M	16
13	0	l0
13	1	l0	l1	15		M	37
13	2	l0	l1	16		M	24
13	3	l0	l1	16		M	37
13	4	l0	l1	16		F	16
13	5	l0	l1	15		M	42
13	6	l0	l1	16		M	33
13	7	l0	l1	16		M	26
13	8	l0	l1	16		M	35
13	9	l0	l1	15		M	32
13	10	l0	l1	15		F	26
14	0	l0
14	1	l0	l1	15		F	27
14	2	l0	l1	16		M	24
14	3	l0	l1	14		M	26
14	4	l0	l1	14		M	30
14	5	l0	l1	16		F	31
14	6	l0	l1	13		M	46
14	7	l0	l1	14		F	33
14	8	l0	l1	13		M	25
14	9	l0	l1	13		M	21
14	10	l0	l1	15		M	17
15	0	l0
15	1	l0	l1	14		F	30
15	2	l0	l1	16		M	34
15	3	l0	l1	14		M	29
15	4	l0	l1	16		M	20
15	5	l0	l1	15		M	32
15	6	l0	l1	16		F	36
15	7	l0	l1	16		M	19
15	8	l0	l1	15		M	32
15	9	l0	l1	15		F	27
15	10	l0	l1	14		M	30
16	0	l2
16	1	l2	l1	16		M	31
16	2	l2	l2	13		M	30
16	3	l2	l2	15		M	32
16	4	l2	l2	13		M	27
16	5	l2	l1	13		F	16
16	6	l2	l1	15		F	24
16	7	l2	l1	16		M	39
16	8	l2	l1	15		M	40
16	9	l2	l1	15		F	26
16	10	l2	l1	16		F	21
17	0	l2
17	1	l2	l1	15		F	44
17	2	l2	l2	15		M	32
17	3	l2	l2	6		F	16
17	4	l2	l2	10		M	20
17	5	l2	l1	15		F	19
17	6	l2	l1	15		M	41
17	7	l2	l1	9		M	23
17	8	l2	l1	14		M	25
17	9	l2	l1	11		F	34
17	10	l2	l1	7		M	19
18	0	l2
18	1	l2	l1	16		M	43
18	2	l2	l2	6		M	36
18	3	l2	l2	10		M	20
18	4	l2	l2	12		M	40
18	5	l2	l1	11		F	17
18	6	l2	l1	16		F	19
18	7	l2	l1	9		M	31
18	8	l2	l1	16		M	22
18	9	l2	l1	13		M	58
18	10	l2	l1	16		M	31
19	0	l2
19	1	l2	l1	16		F	23
19	2	l2	l2	16		F	46
19	3	l2	l2	14		M	27
19	4	l2	l2	16		F	24
19	5	l2	l1	16		M	30
19	6	l2	l1	15		M	22
19	7	l2	l1	13		F	28
19	8	l2	l1	14		M	27
19	9	l2	l1	16		M	30
19	10	l2	l1	16		M	39
20	0	l2
20	1	l2	l1	15		M	26
20	2	l2	l2	16		M	25
20	3	l2	l2	16		M	24
20	4	l2	l2	16		M	29
20	5	l2	l1	16		M	35
20	6	l2	l1	12		M	41
20	7	l2	l1	15		M	33
20	8	l2	l1	16		M	28
20	9	l2	l1	14		M	26
20	10	l2	l1	15		M	33
21	0	l2
21	1	l2	l1	15		M	34
21	2	l2	l2	12		F	54
21	3	l2	l2	14		M	21
21	4	l2	l2	16		F	38
21	5	l2	l1	16		F	22
21	6	l2	l1	12		M	26
21	7	l2	l1	14		F	43
21	8	l2	l1	14		F	21
21	9	l2	l1	14		M	36
21	10	l2	l1	15		M	21
22	0	l2
22	1	l2	l1	15		M	30
22	2	l2	l2	14		M	40
22	3	l2	l2	9		M	22
22	4	l2	l2	11		M	59
22	5	l2	l1	16		F	16
22	6	l2	l1	16		F	19
22	7	l2	l1	16		M	26
22	8	l2	l1	15		M	42
22	9	l2	l1	10		M	51
22	10	l2	l1	14		M	35
23	0	l2
23	1	l2	l1	16		M	20
23	2	l2	l2	16		F	28
23	3	l2	l2	16		M	33
23	4	l2	l2	16		M	34
23	5	l2	l1	15		M	30
23	6	l2	l1	16		F	28
23	7	l2	l1	14		M	31
23	8	l2	l1	15		M	18
23	9	l2	l1	14		F	36
23	10	l2	l1	15		M	32
24	0	l2
24	1	l2	l1	16		M	41
24	2	l2	l2	15		M	30
24	3	l2	l2	14		M	39
24	4	l2	l2	14		M	29
24	5	l2	l1	16		M	31
24	6	l2	l1	14		F	28
24	7	l2	l1	16		M	25
24	8	l2	l1	16		F	33
24	9	l2	l1	15		M	33
24	10	l2	l1	15		M	51
25	0	l2
25	1	l2	l1	13		M	24
25	2	l2	l2	15		M	36
25	3	l2	l2	14		M	30
25	4	l2	l2	11		M	40
25	5	l2	l1	14		M	27
25	6	l2	l1	11		M	37
25	7	l2	l1	15		M	37
25	8	l2	l1	16		M	30
25	9	l2	l1	16		M	28
25	10	l2	l1	16		M	26
26	0	l2
26	1	l2	l1	16		M	32
26	2	l2	l2	16		M	37
26	3	l2	l2	16		F	23
26	4	l2	l2	15		M	26
26	5	l2	l1	16		F	24
26	6	l2	l1	16		M	29
26	7	l2	l1	16		M	16
26	8	l2	l1	16		M	42
26	9	l2	l1	16		M	44
26	10	l2	l1	16		M	50
27	0	l2
27	1	l2	l1	16		M	20
27	2	l2	l2	14		M	29
27	3	l2	l2	14		M	36
27	4	l2	l2	16		F	20
27	5	l2	l1	15		F	31
27	6	l2	l1	16		M	30
27	7	l2	l1	16		F	21
27	8	l2	l1	16		F	18
27	9	l2	l1	13		M	24
27	10	l2	l1	14		F	27
28	0	l2
28	1	l2	l1	15		F	52
28	2	l2	l2	13		M	27
28	3	l2	l2	11		M	23
28	4	l2	l2	14		F	35
28	5	l2	l1	16		M	22
28	6	l2	l1	13		M	39
28	7	l2	l1	16		F	23
28	8	l2	l1	16		M	31
28	9	l2	l1	16		F	22
28	10	l2	l1	15		M	52
29	0	l2
29	1	l2	l1	15		M	33
29	2	l2	l2	14		F	28
29	3	l2	l2	15		M	20
29	4	l2	l2	13		F	22
29	5	l2	l1	12		F	44
29	6	l2	l1	13		M	33
29	7	l2	l1	14		M	29
29	8	l2	l1	15		M	29
29	9	l2	l1	14		F	25
29	10	l2	l1	14		M	20
30	0	l2
30	1	l2	l1	16		M	26
30	2	l2	l2	15		M	29
30	3	l2	l2	16		F	22
30	4	l2	l2	11		F	24
30	5	l2	l1	8		M	32
30	6	l2	l1	10		M	31
30	7	l2	l1	14		M	21
30	8	l2	l1	13		F	23
30	9	l2	l1	13		M	23
30	10	l2	l1	15		M	38
31	0	l3
31	1	l3	l1	16		M	34
31	2	l3	l2	16		F	45
31	3	l3	l2	14		M	27
31	4	l3	l2	14		M	25
31	5	l3	l2	12		M	37
31	6	l3	l2	14		M	29
31	7	l3	l2	15		M	22
31	8	l3	l2	14		M	18
31	9	l3	l2	14		M	28
31	10	l3	l2	14		M	40
32	0	l3
32	1	l3	l1	16		F	49
32	2	l3	l2	15		M	31
32	3	l3	l2	15		M	26
32	4	l3	l2	16		F	28
32	5	l3	l2	16		M	22
32	6	l3	l2	15		M	43
32	7	l3	l2	14		F	37
32	8	l3	l2	13		F	40
32	9	l3	l2	13		M	41
32	10	l3	l2	12		M	23
33	0	l3
33	1	l3	l1	16		F	29
33	2	l3	l2	14		M	42
33	3	l3	l2	14		F	22
33	4	l3	l2	14		M	40
33	5	l3	l2	16		M	22
33	6	l3	l2	11		M	31
33	7	l3	l2	15		F	22
33	8	l3	l2	12		M	22
33	9	l3	l2	14		F	21
33	10	l3	l2	14		F	16
34	0	l3
34	1	l3	l1	16		F	53
34	2	l3	l2	15		M	46
34	3	l3	l2	13		M	27
34	4	l3	l2	16		M	17
34	5	l3	l2	7		F	47
34	6	l3	l2	6		F	39
34	7	l3	l2	11		M	31
34	8	l3	l2	8		F	37
34	9	l3	l2	7		M	26
34	10	l3	l2	2		M	17
35	0	l3
35	1	l3	l1	16		M	26
35	2	l3	l2	14		F	18
35	3	l3	l2	14		F	34
35	4	l3	l2	16		M	33
35	5	l3	l2	11		F	16
35	6	l3	l2	15		F	23
35	7	l3	l2	14		M	27
35	8	l3	l2	16		M	22
35	9	l3	l2	16		M	32
35	10	l3	l2	16		F	46
36	0	l3
36	1	l3	l1	15		F	30
36	2	l3	l2	15		M	44
36	3	l3	l2	13		M	27
36	4	l3	l2	15		F	20
36	5	l3	l2	16		M	17
36	6	l3	l2	16		M	51
36	7	l3	l2	16		M	20
36	8	l3	l2	15		M	20
36	9	l3	l2	16		M	20
36	10	l3	l2	15		M	38
37	0	l3
37	1	l3	l1	16		M	32
37	2	l3	l2	15		F	25
37	3	l3	l2	14		F	55
37	4	l3	l2	14		F	20
37	5	l3	l2	14		M	46
37	6	l3	l2	14		M	35
37	7	l3	l2	14		F	29
37	8	l3	l2	14		M	63
37	9	l3	l2	15		F	24
37	10	l3	l2	11		M	26
38	0	l3
38	1	l3	l1	16		M	24
38	2	l3	l2	16		F	25
38	3	l3	l2	14		M	33
38	4	l3	l2	13		M	38
38	5	l3	l2	16		M	22
38	6	l3	l2	16		M	27
38	7	l3	l2	12		M	26
38	8	l3	l2	16		F	30
38	9	l3	l2	13		F	36
38	10	l3	l2	12		F	28
39	0	l3
39	1	l3	l1	16		M	26
39	2	l3	l2	15		M	28
39	3	l3	l2	16		F	49
39	4	l3	l2	14		M	46
39	5	l3	l2	16		M	27
39	6	l3	l2	12		F	50
39	7	l3	l2	10		F	23
39	8	l3	l2	11		M	24
39	9	l3	l2	14		M	45
39	10	l3	l2	11		M	34
40	0	l3
40	1	l3	l1	16		M	21
40	2	l3	l2	15		M	26
40	3	l3	l2	14		M	35
40	4	l3	l2	15		M	31
40	5	l3	l2	13		M	27
40	6	l3	l2	14		F	54
40	7	l3	l2	14		M	29
40	8	l3	l2	16		M	35
40	9	l3	l2	16		M	52
40	10	l3	l2	15		F	27
41	0	l3
41	1	l3	l1	15		M	33
41	2	l3	l2	15		F	48
41	3	l3	l2	15		M	42
41	4	l3	l2	12		M	33
41	5	l3	l2	13		M	17
41	6	l3	l2	15		M	28
41	7	l3	l2	16		M	36
41	8	l3	l2	15		M	34
41	9	l3	l2	15		M	22
41	10	l3	l2	16		M	26
42	0	l3
42	1	l3	l1	16		M	19
42	2	l3	l2	14		F	24
42	3	l3	l2	15		M	24
42	4	l3	l2	16		F	35
42	5	l3	l2	16		M	33
42	6	l3	l2	14		M	35
42	7	l3	l2	16		F	25
42	8	l3	l2	14		M	33
42	9	l3	l2	15		F	20
42	10	l3	l2	15		F	27
43	0	l3
43	1	l3	l1	16		M	34
43	2	l3	l2	14		M	35
43	3	l3	l2	16		M	23
43	4	l3	l2	15		M	21
43	5	l3	l2	15		M	29
43	6	l3	l2	10		M	40
43	7	l3	l2	12		M	24
43	8	l3	l2	16		M	33
43	9	l3	l2	16		F	20
43	10	l3	l2	16		F	34
44	0	l3
44	1	l3	l1	16		F	21
44	2	l3	l2	15		M	32
44	3	l3	l2	13		F	49
44	4	l3	l2	13		M	33
44	5	l3	l2	13		M	32
44	6	l3	l2	13		M	44
44	7	l3	l2	14		F	32
44	8	l3	l2	11		M	43
44	9	l3	l2	15		M	37
44	10	l3	l2	13		F	51
45	0	l3
45	1	l3	l1	16		M	35
45	2	l3	l2	12		F	22
45	3	l3	l2	11		F	52
45	4	l3	l2	16		M	30
45	5	l3	l2	13		M	47
45	6	l3	l2	15		M	34
45	7	l3	l2	15		F	20
45	8	l3	l2	15		M	26
45	9	l3	l2	14		M	25
45	10	l3	l2	14		M	43
