# Supplementary material for: Imperfect language learning reduces morphological overspecification: Experimental evidence
Source: PLoS One. 2022 Jan 27;17(1):e0262876. doi: 10.1371/journal.pone.0262876 (PMC8794192; doi:10.1371/journal.pone.0262876)
Supplement: S1 Appendix — (ZIP) [file pone.0262876.s001.zip › Appendix S1/Measures/CausalLinksEpsilon.csv]

Var1	Relation	Var2	Cor	Topic	Stage	Type	Confirmed	Notes
adult language learners	>	imperfect learning	pos	complexity	language change	review
imperfect learning	>	morphological complexity: overspecification: simplification rate	pos	complexity	language change	experiment	yes
accumulation of mutations	>	morphological complexity: overspecification: simplification rate	neg	complexity	language change	experiment
redundancy	>	morphological complexity: overspecification: simplification rate	pos	complexity	language change	hypothesis
long-distance dependency	>	morphological complexity: overspecification: simplification rate	pos	complexity	language change	hypothesis
salience	>	morphological complexity: overspecification: simplification rate	pos	complexity	language change	hypothesis
