# Supplementary material for: Imperfect language learning reduces morphological overspecification: Experimental evidence
Source: PLoS One. 2022 Jan 27;17(1):e0262876. doi: 10.1371/journal.pone.0262876 (PMC8794192; doi:10.1371/journal.pone.0262876)
Supplement: S1 Appendix — (ZIP) [file pone.0262876.s001.zip › Appendix S1/Measures/v364_comprehension_rate_n.csv]

chain	generation	mvalue
1	0	0.0
1	1	1.0
1	2	1.0
1	3	1.0
1	4	0.938
1	5	0.938
1	6	0.75
1	7	0.938
1	8	1.0
1	9	1.0
1	10	1.0
2	0	0.0
2	1	0.938
2	2	1.0
2	3	1.0
2	4	1.0
2	5	1.0
2	6	0.875
2	7	0.875
2	8	0.938
2	9	0.875
2	10	0.875
3	0	0.0
3	1	1.0
3	2	0.938
3	3	0.875
3	4	1.0
3	5	0.938
3	6	0.875
3	7	0.938
3	8	1.0
3	9	0.875
3	10	0.938
4	0	0.0
4	1	0.938
4	2	1.0
4	3	0.938
4	4	0.875
4	5	0.813
4	6	0.875
4	7	0.938
4	8	1.0
4	9	0.75
4	10	0.813
5	0	0.0
5	1	1.0
5	2	1.0
5	3	0.875
5	4	0.938
5	5	1.0
5	6	1.0
5	7	0.938
5	8	1.0
5	9	0.875
5	10	1.0
6	0	0.0
6	1	1.0
6	2	1.0
6	3	0.938
6	4	1.0
6	5	0.938
6	6	1.0
6	7	0.938
6	8	1.0
6	9	0.875
6	10	1.0
7	0	0.0
7	1	1.0
7	2	0.938
7	3	0.938
7	4	1.0
7	5	1.0
7	6	0.875
7	7	0.938
7	8	0.875
7	9	0.875
7	10	0.875
8	0	0.0
8	1	0.938
8	2	1.0
8	3	1.0
8	4	1.0
8	5	1.0
8	6	0.875
8	7	0.875
8	8	0.875
8	9	1.0
8	10	0.938
9	0	0.0
9	1	1.0
9	2	0.813
9	3	0.938
9	4	1.0
9	5	1.0
9	6	1.0
9	7	1.0
9	8	1.0
9	9	1.0
9	10	1.0
10	0	0.0
10	1	0.938
10	2	1.0
10	3	1.0
10	4	0.875
10	5	0.938
10	6	1.0
10	7	1.0
10	8	1.0
10	9	1.0
10	10	1.0
11	0	0.0
11	1	1.0
11	2	0.938
11	3	0.813
11	4	1.0
11	5	1.0
11	6	1.0
11	7	1.0
11	8	1.0
11	9	0.875
11	10	0.938
12	0	0.0
12	1	0.938
12	2	1.0
12	3	0.813
12	4	0.938
12	5	0.938
12	6	1.0
12	7	1.0
12	8	0.813
12	9	0.813
12	10	0.938
13	0	0.0
13	1	0.938
13	2	1.0
13	3	1.0
13	4	1.0
13	5	0.938
13	6	1.0
13	7	1.0
13	8	1.0
13	9	0.938
13	10	0.938
14	0	0.0
14	1	0.938
14	2	1.0
14	3	0.875
14	4	0.875
14	5	1.0
14	6	0.813
14	7	0.875
14	8	0.813
14	9	0.813
14	10	0.938
15	0	0.0
15	1	0.875
15	2	1.0
15	3	0.875
15	4	1.0
15	5	0.938
15	6	1.0
15	7	1.0
15	8	0.938
15	9	0.938
15	10	0.875
