# Supplementary material for: Imperfect language learning reduces morphological overspecification: Experimental evidence
Source: PLoS One. 2022 Jan 27;17(1):e0262876. doi: 10.1371/journal.pone.0262876 (PMC8794192; doi:10.1371/journal.pone.0262876)
Supplement: S1 Appendix — (ZIP) [file pone.0262876.s001.zip › Appendix S1/Measures/v364_comprehension_rate_p.csv]

chain	generation	mvalue
31	0	0.0
31	1	1.0
31	2	1.0
31	3	0.875
31	4	0.875
31	5	0.75
31	6	0.875
31	7	0.938
31	8	0.875
31	9	0.875
31	10	0.875
32	0	0.0
32	1	1.0
32	2	0.938
32	3	0.938
32	4	1.0
32	5	1.0
32	6	0.938
32	7	0.875
32	8	0.813
32	9	0.813
32	10	0.75
33	0	0.0
33	1	1.0
33	2	0.875
33	3	0.875
33	4	0.875
33	5	1.0
33	6	0.688
33	7	0.938
33	8	0.75
33	9	0.875
33	10	0.875
34	0	0.0
34	1	1.0
34	2	0.938
34	3	0.813
34	4	1.0
34	5	0.438
34	6	0.375
34	7	0.688
34	8	0.5
34	9	0.438
34	10	0.125
35	0	0.0
35	1	1.0
35	2	0.875
35	3	0.875
35	4	1.0
35	5	0.688
35	6	0.938
35	7	0.875
35	8	1.0
35	9	1.0
35	10	1.0
36	0	0.0
36	1	0.938
36	2	0.938
36	3	0.813
36	4	0.938
36	5	1.0
36	6	1.0
36	7	1.0
36	8	0.938
36	9	1.0
36	10	0.938
37	0	0.0
37	1	1.0
37	2	0.938
37	3	0.875
37	4	0.875
37	5	0.875
37	6	0.875
37	7	0.875
37	8	0.875
37	9	0.938
37	10	0.688
38	0	0.0
38	1	1.0
38	2	1.0
38	3	0.875
38	4	0.813
38	5	1.0
38	6	1.0
38	7	0.75
38	8	1.0
38	9	0.813
38	10	0.75
39	0	0.0
39	1	1.0
39	2	0.938
39	3	1.0
39	4	0.875
39	5	1.0
39	6	0.75
39	7	0.625
39	8	0.688
39	9	0.875
39	10	0.688
40	0	0.0
40	1	1.0
40	2	0.938
40	3	0.875
40	4	0.938
40	5	0.813
40	6	0.875
40	7	0.875
40	8	1.0
40	9	1.0
40	10	0.938
41	0	0.0
41	1	0.938
41	2	0.938
41	3	0.938
41	4	0.75
41	5	0.813
41	6	0.938
41	7	1.0
41	8	0.938
41	9	0.938
41	10	1.0
42	0	0.0
42	1	1.0
42	2	0.875
42	3	0.938
42	4	1.0
42	5	1.0
42	6	0.875
42	7	1.0
42	8	0.875
42	9	0.938
42	10	0.938
43	0	0.0
43	1	1.0
43	2	0.875
43	3	1.0
43	4	0.938
43	5	0.938
43	6	0.625
43	7	0.75
43	8	1.0
43	9	1.0
43	10	1.0
44	0	0.0
44	1	1.0
44	2	0.938
44	3	0.813
44	4	0.813
44	5	0.813
44	6	0.813
44	7	0.875
44	8	0.688
44	9	0.938
44	10	0.813
45	0	0.0
45	1	1.0
45	2	0.75
45	3	0.688
45	4	1.0
45	5	0.813
45	6	0.938
45	7	0.938
45	8	0.938
45	9	0.875
45	10	0.875
