# Supplementary material for: Imperfect language learning reduces morphological overspecification: Experimental evidence
Source: PLoS One. 2022 Jan 27;17(1):e0262876. doi: 10.1371/journal.pone.0262876 (PMC8794192; doi:10.1371/journal.pone.0262876)
Supplement: S1 Appendix — (ZIP) [file pone.0262876.s001.zip › Appendix S1/Measures/v364_comprehension_rate_t.csv]

chain	generation	mvalue
16	0	0.0
16	1	1.0
16	2	0.813
16	3	0.938
16	4	0.813
16	5	0.813
16	6	0.938
16	7	1.0
16	8	0.938
16	9	0.938
16	10	1.0
17	0	0.0
17	1	0.938
17	2	0.938
17	3	0.375
17	4	0.625
17	5	0.938
17	6	0.938
17	7	0.563
17	8	0.875
17	9	0.688
17	10	0.438
18	0	0.0
18	1	1.0
18	2	0.375
18	3	0.625
18	4	0.75
18	5	0.688
18	6	1.0
18	7	0.563
18	8	1.0
18	9	0.813
18	10	1.0
19	0	0.0
19	1	1.0
19	2	1.0
19	3	0.875
19	4	1.0
19	5	1.0
19	6	0.938
19	7	0.813
19	8	0.875
19	9	1.0
19	10	1.0
20	0	0.0
20	1	0.938
20	2	1.0
20	3	1.0
20	4	1.0
20	5	1.0
20	6	0.75
20	7	0.938
20	8	1.0
20	9	0.875
20	10	0.938
21	0	0.0
21	1	0.938
21	2	0.75
21	3	0.875
21	4	1.0
21	5	1.0
21	6	0.75
21	7	0.875
21	8	0.875
21	9	0.875
21	10	0.938
22	0	0.0
22	1	0.938
22	2	0.875
22	3	0.563
22	4	0.688
22	5	1.0
22	6	1.0
22	7	1.0
22	8	0.938
22	9	0.625
22	10	0.875
23	0	0.0
23	1	1.0
23	2	1.0
23	3	1.0
23	4	1.0
23	5	0.938
23	6	1.0
23	7	0.875
23	8	0.938
23	9	0.875
23	10	0.938
24	0	0.0
24	1	1.0
24	2	0.938
24	3	0.875
24	4	0.875
24	5	1.0
24	6	0.875
24	7	1.0
24	8	1.0
24	9	0.938
24	10	0.938
25	0	0.0
25	1	0.813
25	2	0.938
25	3	0.875
25	4	0.688
25	5	0.875
25	6	0.688
25	7	0.938
25	8	1.0
25	9	1.0
25	10	1.0
26	0	0.0
26	1	1.0
26	2	1.0
26	3	1.0
26	4	0.938
26	5	1.0
26	6	1.0
26	7	1.0
26	8	1.0
26	9	1.0
26	10	1.0
27	0	0.0
27	1	1.0
27	2	0.875
27	3	0.875
27	4	1.0
27	5	0.938
27	6	1.0
27	7	1.0
27	8	1.0
27	9	0.813
27	10	0.875
28	0	0.0
28	1	0.938
28	2	0.813
28	3	0.688
28	4	0.875
28	5	1.0
28	6	0.813
28	7	1.0
28	8	1.0
28	9	1.0
28	10	0.938
29	0	0.0
29	1	0.938
29	2	0.875
29	3	0.938
29	4	0.813
29	5	0.75
29	6	0.813
29	7	0.875
29	8	0.938
29	9	0.875
29	10	0.875
30	0	0.0
30	1	1.0
30	2	0.938
30	3	1.0
30	4	0.688
30	5	0.5
30	6	0.625
30	7	0.875
30	8	0.813
30	9	0.813
30	10	0.938
