# Supplementary material for: Imperfect language learning reduces morphological overspecification: Experimental evidence
Source: PLoS One. 2022 Jan 27;17(1):e0262876. doi: 10.1371/journal.pone.0262876 (PMC8794192; doi:10.1371/journal.pone.0262876)
Supplement: S1 Appendix — (ZIP) [file pone.0262876.s001.zip › Appendix S1/Measures/v364_entropy_n.csv]

chain	generation	mvalue
1	0	3.2359263506290326
1	1	3.2359263506290326
1	2	3.2359263506290326
1	3	3.1820058147602137
1	4	3.0972990761574137
1	5	3.0972990761574137
1	6	3.0702970038166524
1	7	3.0837980399870335
1	8	3.0837980399870335
1	9	3.0837980399870335
1	10	3.0837980399870335
2	0	3.2359263506290326
2	1	3.2089660826946234
2	2	3.2359263506290326
2	3	3.2359263506290326
2	4	3.2229074943218805
2	5	3.2229074943218805
2	6	3.19594722638747
2	7	3.19594722638747
2	8	3.19594722638747
2	9	3.3518232255517666
2	10	3.324862957617357
3	0	3.2359263506290326
3	1	3.2359263506290326
3	2	3.2359263506290326
3	3	3.2359263506290326
3	4	3.199331946607913
3	5	3.0694254121192963
3	6	3.1227647178082507
3	7	3.1262145965695023
3	8	3.1299133176846827
3	9	3.0129665265669683
3	10	2.90769109546246
4	0	3.2359263506290326
4	1	3.2089660826946234
4	2	3.155045546825804
4	3	3.1689869584530603
4	4	2.879706048806279
4	5	2.9852281360342516
4	6	3.027880447234184
4	7	3.0413814834045647
4	8	3.027880447234184
4	9	2.811844101310204
4	10	2.910232940673185
5	0	3.2359263506290326
5	1	3.2359263506290326
5	2	3.2359263506290326
5	3	3.2359263506290326
5	4	3.307354922057604
5	5	3.307354922057604
5	6	3.4232517969803373
5	7	3.4232517969803373
5	8	3.2943360657504512
5	9	3.2943360657504512
5	10	3.307354922057604
6	0	3.2359263506290326
6	1	3.2359263506290326
6	2	3.2359263506290326
6	3	3.208966082694623
6	4	3.2359263506290326
6	5	3.2359263506290326
6	6	3.2359263506290326
6	7	3.2359263506290326
6	8	3.2359263506290326
6	9	3.3518232255517657
6	10	3.324862957617356
7	0	3.2359263506290326
7	1	3.2229074943218805
7	2	3.2359263506290334
7	3	3.2359263506290334
7	4	3.2098886380147276
7	5	3.2098886380147276
7	6	3.182928370080318
7	7	3.199513850319966
7	8	3.199513850319966
7	9	3.2098886380147276
7	10	3.2098886380147276
8	0	3.2359263506290326
8	1	3.1858309104375326
8	2	3.0972990761574137
8	3	3.0972990761574137
8	4	3.0693402797809894
8	5	3.0413814834045647
8	6	2.770942421748537
8	7	2.770942421748537
8	8	2.807354922057604
8	9	2.807354922057604
8	10	2.7943360657504517
9	0	3.2359263506290326
9	1	3.2359263506290326
9	2	3.2229074943218796
9	3	3.3518232255517657
9	4	3.3518232255517657
9	5	3.3518232255517657
9	6	3.3518232255517657
9	7	3.3518232255517657
9	8	3.3518232255517657
9	9	3.3518232255517657
9	10	3.378783493486176
10	0	3.2359263506290326
10	1	3.2359263506290326
10	2	3.1820058147602133
10	3	3.2359263506290334
10	4	3.2359263506290334
10	5	3.2359263506290334
10	6	3.09306920777189
10	7	3.09306920777189
10	8	3.09306920777189
10	9	3.09306920777189
10	10	2.937193208607594
11	0	3.2359263506290326
11	1	3.2089660826946234
11	2	3.2089660826946234
11	3	3.1820058147602133
11	4	3.0391486719030705
11	5	3.09306920777189
11	6	3.09306920777189
11	7	3.0800503514647373
11	8	3.0800503514647373
11	9	3.0391486719030705
11	10	3.0391486719030705
12	0	3.2359263506290326
12	1	3.2359263506290326
12	2	3.185830910437532
12	3	3.1479578728872353
12	4	3.1479578728872353
12	5	3.103909910282364
12	6	3.056020968057882
12	7	2.95006375643621
12	8	2.9021748142117283
12	9	3.026986833359287
12	10	2.8536606896881858
13	0	3.2359263506290326
13	1	3.2359263506290326
13	2	3.2359263506290326
13	3	3.164497779200461
13	4	3.164497779200461
13	5	3.2359263506290326
13	6	3.2359263506290326
13	7	3.208966082694623
13	8	3.1820058147602137
13	9	3.2089660826946234
13	10	3.2089660826946234
14	0	3.2359263506290326
14	1	3.1820058147602133
14	2	3.1820058147602133
14	3	2.753434386188785
14	4	2.7693452623695127
14	5	2.7693452623695127
14	6	2.7693452623695127
14	7	2.7693452623695127
14	8	2.7693452623695127
14	9	2.6769447629717744
14	10	3.0261298155959175
15	0	3.2359263506290326
15	1	3.2359263506290326
15	2	3.2359263506290326
15	3	3.1959472263874704
15	4	3.2089660826946234
15	5	3.2089660826946234
15	6	3.1689869584530608
15	7	3.0376827622893843
15	8	2.979097891134805
15	9	3.1808329872054406
15	10	3.1808329872054406
