# Supplementary material for: Imperfect language learning reduces morphological overspecification: Experimental evidence
Source: PLoS One. 2022 Jan 27;17(1):e0262876. doi: 10.1371/journal.pone.0262876 (PMC8794192; doi:10.1371/journal.pone.0262876)
Supplement: S1 Appendix — (ZIP) [file pone.0262876.s001.zip › Appendix S1/Measures/v364_entropy_p.csv]

chain	generation	mvalue
31	0	3.2359263506290326
31	1	3.2359263506290326
31	2	3.2359263506290326
31	3	3.2359263506290326
31	4	3.0670314951575843
31	5	2.9677201004744993
31	6	2.9677201004744993
31	7	2.9232517969803373
31	8	2.8300862380222194
31	9	2.728857990108783
31	10	2.7943360657504517
32	0	3.2359263506290326
32	1	3.2229074943218805
32	2	3.2359263506290326
32	3	3.2359263506290326
32	4	3.2359263506290326
32	5	3.0391486719030705
32	6	3.1619781796795534
32	7	3.0836169753972325
32	8	3.053090083530328
32	9	2.9956029237290127
32	10	3.1820058147602133
33	0	3.2359263506290326
33	1	3.2359263506290326
33	2	3.182005814760214
33	3	3.351823225551766
33	4	3.199331946607913
33	5	2.844106544814538
33	6	2.7493221814795326
33	7	2.7493221814795326
33	8	2.7633424882718507
33	9	2.8010027798611175
33	10	2.7875017436907368
34	0	3.2359263506290326
34	1	3.2359263506290326
34	2	3.2089660826946234
34	3	3.208966082694623
34	4	3.208966082694624
34	5	2.9031056998877167
34	6	2.343762162622482
34	7	2.4606406669627527
34	8	2.697798345803837
34	9	2.3294468445267844
34	10	2.352217001462482
35	0	3.2359263506290326
35	1	3.2359263506290326
35	2	2.8010027798611175
35	3	2.807354922057604
35	4	2.807354922057604
35	5	2.950212064914747
35	6	2.9232517969803378
35	7	2.950212064914747
35	8	2.950212064914747
35	9	2.950212064914747
35	10	3.039148671903071
36	0	3.2359263506290326
36	1	3.2359263506290326
36	2	3.09306920777189
36	3	2.9547012441673464
36	4	2.9232517969803378
36	5	2.9232517969803378
36	6	2.9211921316328406
36	7	2.9211921316328406
36	8	2.921192131632841
36	9	2.889534614141236
36	10	2.5086217800361656
37	0	3.2359263506290326
37	1	3.2359263506290326
37	2	3.2359263506290326
37	3	3.155968102145908
37	4	3.155968102145908
37	5	3.1995138503199656
37	6	3.157872114061108
37	7	3.026986833359287
37	8	3.056020968057882
37	9	2.8692750707107133
37	10	2.7943360657504512
38	0	3.2359263506290326
38	1	3.2359263506290326
38	2	3.2359263506290326
38	3	3.1619781796795543
38	4	3.0391486719030705
38	5	3.06610893983748
38	6	3.09306920777189
38	7	2.95006375643621
38	8	2.773660689688186
38	9	2.773660689688186
38	10	2.6433649698578603
39	0	3.2359263506290326
39	1	3.2359263506290326
39	2	3.2803946541231945
39	3	3.1820058147602137
39	4	3.0388469433288323
39	5	3.125
39	6	3.202819531114783
39	7	3.0900182662886326
39	8	2.8400182662886326
39	9	3.1556390622295662
39	10	3.10845859334435
40	0	3.2359263506290326
40	1	3.2359263506290326
40	2	3.0530900835303276
40	3	3.0661089398374806
40	4	2.991567484591735
40	5	3.0511837984597645
40	6	2.7943360657504512
40	7	2.807354922057604
40	8	2.8010027798611175
40	9	2.8010027798611175
40	10	2.7192945256669794
41	0	3.2359263506290326
41	1	3.2359263506290326
41	2	3.171373150231488
41	3	3.1375375112660513
41	4	3.0216406363433186
41	5	2.9232517969803373
41	6	2.9076910954624604
41	7	2.7875017436907368
41	8	2.753434386188785
41	9	2.7943360657504512
41	10	2.7943360657504512
42	0	3.2359263506290326
42	1	3.2089660826946234
42	2	3.2089660826946234
42	3	3.0391486719030705
42	4	3.09306920777189
42	5	3.0391486719030705
42	6	3.09306920777189
42	7	3.0800503514647373
42	8	3.09306920777189
42	9	3.09306920777189
42	10	3.178439190827718
43	0	3.2359263506290326
43	1	3.19594722638747
43	2	3.155045546825804
43	3	3.2229074943218805
43	4	3.2359263506290334
43	5	2.949150928009266
43	6	2.9277409762329367
43	7	3.0355820479705757
43	8	3.0391486719030705
43	9	3.0261298155959175
43	10	3.0261298155959175
44	0	3.2359263506290326
44	1	3.2089660826946234
44	2	3.2089660826946234
44	3	2.9447415656322606
44	4	2.967720100474499
44	5	2.892724905113432
44	6	2.8198019058289177
44	7	2.924174352300441
44	8	2.9174934105176606
44	9	2.774000707520356
44	10	2.8154107252426988
45	0	3.2359263506290326
45	1	3.2359263506290326
45	2	3.19594722638747
45	3	3.1820058147602133
45	4	2.937193208607594
45	5	3.0661089398374806
45	6	3.0413814834045647
45	7	3.1517988525068454
45	8	2.8010027798611175
45	9	2.7813172094432983
45	10	2.807354922057604
