# Supplementary material for: Imperfect language learning reduces morphological overspecification: Experimental evidence
Source: PLoS One. 2022 Jan 27;17(1):e0262876. doi: 10.1371/journal.pone.0262876 (PMC8794192; doi:10.1371/journal.pone.0262876)
Supplement: S1 Appendix — (ZIP) [file pone.0262876.s001.zip › Appendix S1/Measures/v364_entropy_t.csv]

chain	generation	mvalue
16	0	3.2359263506290326
16	1	3.208966082694623
16	2	3.4946803684089094
16	3	3.2359263506290326
16	4	2.7693452623695127
16	5	2.6769447629717744
16	6	2.6769447629717744
16	7	2.6230242271029556
16	8	2.7943360657504512
16	9	2.8010027798611175
16	10	2.7558442261991316
17	0	3.2359263506290326
17	1	3.2359263506290326
17	2	3.2359263506290326
17	3	3.490601562950723
17	4	3.2575004135020675
17	5	3.155084951819779
17	6	2.681276369602581
17	7	2.339922960314994
17	8	2.339922960314994
17	9	2.2535532089563515
17	10	2.419372148594611
18	0	3.2359263506290326
18	1	3.199331946607913
18	2	2.9241743523004415
18	3	3.1902386511068728
18	4	3.0956007146872726
18	5	3.1492553971684996
18	6	3.1642080475839944
18	7	3.053090083530327
18	8	2.9232517969803373
18	9	2.9232517969803373
18	10	2.9232517969803373
19	0	3.2359263506290326
19	1	3.1820058147602133
19	2	3.171373150231488
19	3	3.2229074943218805
19	4	3.06610893983748
19	5	3.0800503514647373
19	6	3.053090083530327
19	7	2.937193208607594
19	8	2.950212064914747
19	9	2.950212064914747
19	10	2.903035650311616
20	0	3.2359263506290326
20	1	3.199331946607913
20	2	3.2359263506290326
20	3	3.2359263506290326
20	4	3.2359263506290326
20	5	3.2359263506290326
20	6	3.2359263506290326
20	7	3.2089660826946234
20	8	3.1375375112660513
20	9	3.053090083530327
20	10	3.053090083530327
21	0	3.2359263506290326
21	1	3.0355820479705753
21	2	2.9232517969803373
21	3	2.9232517969803373
21	4	2.807354922057604
21	5	2.8010027798611175
21	6	3.069340279780989
21	7	2.9538063731601096
21	8	2.9538063731601096
21	9	2.7813172094432983
21	10	2.7813172094432983
22	0	3.2359263506290326
22	1	3.208966082694623
22	2	2.7943360657504512
22	3	2.7083942101587835
22	4	2.897214084366032
22	5	2.996222929742579
22	6	2.889534614141236
22	7	2.7773627950641693
22	8	2.7633424882718507
22	9	2.7773627950641693
22	10	2.7773627950641693
23	0	3.2359263506290326
23	1	3.351823225551766
23	2	3.351823225551766
23	3	3.44075983254009
23	4	3.3195212983796365
23	5	3.199331946607913
23	6	3.199331946607913
23	7	3.199331946607913
23	8	3.199331946607913
23	9	3.199331946607913
23	10	3.161978179679554
24	0	3.2359263506290326
24	1	3.2359263506290326
24	2	3.2229074943218805
24	3	3.0355820479705753
24	4	2.9232517969803373
24	5	2.9677201004744993
24	6	2.9232517969803373
24	7	2.9232517969803373
24	8	2.9232517969803373
24	9	2.9232517969803373
24	10	2.9232517969803373
25	0	3.2359263506290326
25	1	3.199331946607913
25	2	2.921192131632841
25	3	2.7404155298816324
25	4	2.7214130664659364
25	5	2.6989699094106188
25	6	2.807354922057604
25	7	2.807354922057604
25	8	2.807354922057604
25	9	2.807354922057604
25	10	2.807354922057604
26	0	3.2359263506290326
26	1	3.2359263506290326
26	2	3.199331946607913
26	3	3.199331946607913
26	4	3.2359263506290326
26	5	3.2359263506290326
26	6	3.2359263506290326
26	7	3.2359263506290326
26	8	3.2359263506290326
26	9	3.2359263506290326
26	10	3.2089660826946234
27	0	3.2359263506290326
27	1	3.1959472263874704
27	2	2.937193208607594
27	3	3.0391486719030705
27	4	2.8024761511814753
27	5	2.8024761511814753
27	6	2.7899062209538794
27	7	2.7899062209538794
27	8	2.7899062209538794
27	9	2.770942421748537
27	10	2.770942421748537
28	0	3.2359263506290326
28	1	3.2915625020032118
28	2	3.3832726727387747
28	3	3.182005814760214
28	4	3.026129815595918
28	5	2.9650760318621074
28	6	3.039148671903071
28	7	3.0413814834045643
28	8	3.0413814834045643
28	9	3.0278804472341836
28	10	2.8881545074194097
29	0	3.2359263506290326
29	1	3.311844101310204
29	2	3.253434386188785
29	3	3.06610893983748
29	4	2.7647663604986876
29	5	2.865274538879991
29	6	2.8932333352564163
29	7	2.8198019058289177
29	8	2.8198019058289177
29	9	2.8198019058289177
29	10	2.7859519666549435
30	0	3.2359263506290326
30	1	3.208966082694623
30	2	3.2359263506290326
30	3	3.4677201004744997
30	4	3.06610893983748
30	5	3.2501026694564064
30	6	3.5137847242254345
30	7	3.411602217974671
30	8	3.2877837199410704
30	9	3.3834651896016465
30	10	3.105388542207534
