# Supplementary material for: Imperfect language learning reduces morphological overspecification: Experimental evidence
Source: PLoS One. 2022 Jan 27;17(1):e0262876. doi: 10.1371/journal.pone.0262876 (PMC8794192; doi:10.1371/journal.pone.0262876)
Supplement: S1 Appendix — (ZIP) [file pone.0262876.s001.zip › Appendix S1/Measures/v364_expr_noun_lex_n.csv]

chain	generation	mvalue
1	0	1.0
1	1	1.0
1	2	1.0
1	3	1.0
1	4	1.0
1	5	1.0
1	6	1.0
1	7	1.0
1	8	1.0
1	9	1.0
1	10	1.0
2	0	1.0
2	1	1.0
2	2	1.0
2	3	1.0
2	4	1.0
2	5	1.0
2	6	1.0
2	7	1.0
2	8	1.0
2	9	1.0
2	10	1.0
3	0	1.0
3	1	1.0
3	2	1.0
3	3	1.0
3	4	1.0
3	5	0.875
3	6	1.0
3	7	1.0
3	8	1.0
3	9	1.0
3	10	1.0
4	0	1.0
4	1	1.0
4	2	1.0
4	3	0.875
4	4	0.875
4	5	0.625
4	6	0.75
4	7	0.875
4	8	0.875
4	9	0.625
4	10	0.625
5	0	1.0
5	1	1.0
5	2	1.0
5	3	1.0
5	4	1.0
5	5	1.0
5	6	1.0
5	7	1.0
5	8	1.0
5	9	1.0
5	10	1.0
6	0	1.0
6	1	1.0
6	2	1.0
6	3	1.0
6	4	1.0
6	5	1.0
6	6	1.0
6	7	1.0
6	8	1.0
6	9	1.0
6	10	1.0
7	0	1.0
7	1	0.875
7	2	1.0
7	3	1.0
7	4	1.0
7	5	1.0
7	6	1.0
7	7	0.875
7	8	0.875
7	9	1.0
7	10	1.0
8	0	1.0
8	1	1.0
8	2	1.0
8	3	1.0
8	4	1.0
8	5	1.0
8	6	0.875
8	7	0.875
8	8	1.0
8	9	1.0
8	10	0.875
9	0	1.0
9	1	1.0
9	2	0.875
9	3	1.0
9	4	1.0
9	5	1.0
9	6	1.0
9	7	1.0
9	8	1.0
9	9	1.0
9	10	1.0
10	0	1.0
10	1	1.0
10	2	1.0
10	3	1.0
10	4	1.0
10	5	1.0
10	6	1.0
10	7	1.0
10	8	1.0
10	9	1.0
10	10	1.0
11	0	1.0
11	1	1.0
11	2	1.0
11	3	1.0
11	4	1.0
11	5	1.0
11	6	1.0
11	7	1.0
11	8	1.0
11	9	1.0
11	10	1.0
12	0	1.0
12	1	1.0
12	2	1.0
12	3	1.0
12	4	1.0
12	5	1.0
12	6	1.0
12	7	1.0
12	8	1.0
12	9	1.0
12	10	1.0
13	0	1.0
13	1	1.0
13	2	1.0
13	3	1.0
13	4	1.0
13	5	1.0
13	6	1.0
13	7	1.0
13	8	1.0
13	9	1.0
13	10	1.0
14	0	1.0
14	1	1.0
14	2	1.0
14	3	1.0
14	4	1.0
14	5	1.0
14	6	1.0
14	7	1.0
14	8	1.0
14	9	1.0
14	10	1.0
15	0	1.0
15	1	1.0
15	2	1.0
15	3	0.875
15	4	1.0
15	5	1.0
15	6	1.0
15	7	1.0
15	8	1.0
15	9	1.0
15	10	1.0
