# Supplementary material for: Imperfect language learning reduces morphological overspecification: Experimental evidence
Source: PLoS One. 2022 Jan 27;17(1):e0262876. doi: 10.1371/journal.pone.0262876 (PMC8794192; doi:10.1371/journal.pone.0262876)
Supplement: S1 Appendix — (ZIP) [file pone.0262876.s001.zip › Appendix S1/Measures/v364_expr_noun_lex_p.csv]

chain	generation	mvalue
31	0	1.0
31	1	1.0
31	2	1.0
31	3	1.0
31	4	0.75
31	5	1.0
31	6	1.0
31	7	1.0
31	8	1.0
31	9	1.0
31	10	1.0
32	0	1.0
32	1	1.0
32	2	1.0
32	3	1.0
32	4	1.0
32	5	1.0
32	6	1.0
32	7	1.0
32	8	1.0
32	9	0.875
32	10	1.0
33	0	1.0
33	1	1.0
33	2	1.0
33	3	1.0
33	4	1.0
33	5	1.0
33	6	1.0
33	7	1.0
33	8	1.0
33	9	1.0
33	10	1.0
34	0	1.0
34	1	1.0
34	2	1.0
34	3	1.0
34	4	1.0
34	5	0.625
34	6	0.625
34	7	0.75
34	8	0.875
34	9	0.75
34	10	0.5
35	0	1.0
35	1	1.0
35	2	1.0
35	3	1.0
35	4	1.0
35	5	1.0
35	6	1.0
35	7	1.0
35	8	1.0
35	9	1.0
35	10	1.0
36	0	1.0
36	1	1.0
36	2	1.0
36	3	1.0
36	4	1.0
36	5	1.0
36	6	1.0
36	7	1.0
36	8	1.0
36	9	1.0
36	10	1.0
37	0	1.0
37	1	1.0
37	2	1.0
37	3	0.75
37	4	0.75
37	5	1.0
37	6	1.0
37	7	1.0
37	8	1.0
37	9	1.0
37	10	1.0
38	0	1.0
38	1	1.0
38	2	1.0
38	3	1.0
38	4	1.0
38	5	1.0
38	6	1.0
38	7	1.0
38	8	1.0
38	9	1.0
38	10	1.0
39	0	1.0
39	1	1.0
39	2	1.0
39	3	1.0
39	4	1.0
39	5	1.0
39	6	1.0
39	7	1.0
39	8	1.0
39	9	1.0
39	10	0.875
40	0	1.0
40	1	1.0
40	2	1.0
40	3	1.0
40	4	1.0
40	5	1.0
40	6	1.0
40	7	1.0
40	8	1.0
40	9	1.0
40	10	1.0
41	0	1.0
41	1	1.0
41	2	1.0
41	3	1.0
41	4	1.0
41	5	1.0
41	6	0.875
41	7	0.875
41	8	1.0
41	9	1.0
41	10	1.0
42	0	1.0
42	1	1.0
42	2	1.0
42	3	1.0
42	4	1.0
42	5	1.0
42	6	1.0
42	7	1.0
42	8	1.0
42	9	1.0
42	10	1.0
43	0	1.0
43	1	1.0
43	2	1.0
43	3	1.0
43	4	1.0
43	5	1.0
43	6	1.0
43	7	1.0
43	8	1.0
43	9	1.0
43	10	1.0
44	0	1.0
44	1	1.0
44	2	1.0
44	3	1.0
44	4	1.0
44	5	1.0
44	6	1.0
44	7	1.0
44	8	1.0
44	9	1.0
44	10	1.0
45	0	1.0
45	1	1.0
45	2	1.0
45	3	1.0
45	4	0.875
45	5	1.0
45	6	1.0
45	7	1.0
45	8	1.0
45	9	1.0
45	10	1.0
