# Supplementary material for: Imperfect language learning reduces morphological overspecification: Experimental evidence
Source: PLoS One. 2022 Jan 27;17(1):e0262876. doi: 10.1371/journal.pone.0262876 (PMC8794192; doi:10.1371/journal.pone.0262876)
Supplement: S1 Appendix — (ZIP) [file pone.0262876.s001.zip › Appendix S1/Measures/v364_expr_noun_lex_t.csv]

chain	generation	mvalue
16	0	1.0
16	1	1.0
16	2	1.0
16	3	1.0
16	4	1.0
16	5	1.0
16	6	1.0
16	7	1.0
16	8	1.0
16	9	1.0
16	10	1.0
17	0	1.0
17	1	1.0
17	2	1.0
17	3	1.0
17	4	1.0
17	5	1.0
17	6	1.0
17	7	1.0
17	8	1.0
17	9	1.0
17	10	1.0
18	0	1.0
18	1	1.0
18	2	1.0
18	3	0.875
18	4	1.0
18	5	1.0
18	6	1.0
18	7	1.0
18	8	1.0
18	9	1.0
18	10	1.0
19	0	1.0
19	1	1.0
19	2	1.0
19	3	1.0
19	4	1.0
19	5	1.0
19	6	1.0
19	7	1.0
19	8	1.0
19	9	1.0
19	10	1.0
20	0	1.0
20	1	1.0
20	2	1.0
20	3	1.0
20	4	1.0
20	5	1.0
20	6	1.0
20	7	1.0
20	8	1.0
20	9	1.0
20	10	1.0
21	0	1.0
21	1	1.0
21	2	1.0
21	3	1.0
21	4	1.0
21	5	1.0
21	6	1.0
21	7	1.0
21	8	1.0
21	9	1.0
21	10	1.0
22	0	1.0
22	1	1.0
22	2	1.0
22	3	1.0
22	4	1.0
22	5	1.0
22	6	1.0
22	7	1.0
22	8	1.0
22	9	1.0
22	10	1.0
23	0	1.0
23	1	1.0
23	2	1.0
23	3	1.0
23	4	1.0
23	5	1.0
23	6	1.0
23	7	1.0
23	8	1.0
23	9	1.0
23	10	1.0
24	0	1.0
24	1	1.0
24	2	0.875
24	3	1.0
24	4	1.0
24	5	1.0
24	6	1.0
24	7	1.0
24	8	1.0
24	9	1.0
24	10	1.0
25	0	1.0
25	1	1.0
25	2	1.0
25	3	1.0
25	4	1.0
25	5	1.0
25	6	1.0
25	7	1.0
25	8	1.0
25	9	1.0
25	10	1.0
26	0	1.0
26	1	1.0
26	2	1.0
26	3	1.0
26	4	1.0
26	5	1.0
26	6	1.0
26	7	1.0
26	8	1.0
26	9	1.0
26	10	1.0
27	0	1.0
27	1	1.0
27	2	1.0
27	3	1.0
27	4	1.0
27	5	1.0
27	6	0.875
27	7	0.875
27	8	0.875
27	9	0.875
27	10	0.875
28	0	1.0
28	1	1.0
28	2	1.0
28	3	1.0
28	4	1.0
28	5	1.0
28	6	1.0
28	7	1.0
28	8	1.0
28	9	1.0
28	10	1.0
29	0	1.0
29	1	1.0
29	2	1.0
29	3	1.0
29	4	1.0
29	5	1.0
29	6	1.0
29	7	1.0
29	8	1.0
29	9	1.0
29	10	1.0
30	0	1.0
30	1	1.0
30	2	1.0
30	3	1.0
30	4	1.0
30	5	1.0
30	6	1.0
30	7	1.0
30	8	1.0
30	9	1.0
30	10	1.0
