# Supplementary material for: Imperfect language learning reduces morphological overspecification: Experimental evidence
Source: PLoS One. 2022 Jan 27;17(1):e0262876. doi: 10.1371/journal.pone.0262876 (PMC8794192; doi:10.1371/journal.pone.0262876)
Supplement: S1 Appendix — (ZIP) [file pone.0262876.s001.zip › Appendix S1/Measures/v364_expr_noun_number_t.csv]

chain	generation	mvalue
16	0	1.0
16	1	1.0
16	2	0.875
16	3	1.0
16	4	1.0
16	5	1.0
16	6	1.0
16	7	0.75
16	8	1.0
16	9	1.0
16	10	0.875
17	0	1.0
17	1	1.0
17	2	1.0
17	3	0.75
17	4	0.75
17	5	0.5
17	6	0.375
17	7	0.375
17	8	0.375
17	9	0.25
17	10	0.75
18	0	1.0
18	1	1.0
18	2	0.625
18	3	0.875
18	4	0.75
18	5	1.0
18	6	1.0
18	7	0.75
18	8	1.0
18	9	1.0
18	10	1.0
19	0	1.0
19	1	1.0
19	2	1.0
19	3	0.875
19	4	1.0
19	5	0.875
19	6	0.875
19	7	0.875
19	8	1.0
19	9	1.0
19	10	1.0
20	0	1.0
20	1	1.0
20	2	1.0
20	3	1.0
20	4	1.0
20	5	1.0
20	6	1.0
20	7	1.0
20	8	1.0
20	9	0.875
20	10	0.875
21	0	1.0
21	1	1.0
21	2	1.0
21	3	1.0
21	4	1.0
21	5	1.0
21	6	1.0
21	7	0.75
21	8	0.75
21	9	0.75
21	10	0.75
22	0	1.0
22	1	1.0
22	2	0.875
22	3	0.875
22	4	0.875
22	5	0.75
22	6	0.875
22	7	1.0
22	8	1.0
22	9	1.0
22	10	1.0
23	0	1.0
23	1	1.0
23	2	1.0
23	3	1.0
23	4	1.0
23	5	1.0
23	6	1.0
23	7	1.0
23	8	1.0
23	9	1.0
23	10	1.0
24	0	1.0
24	1	1.0
24	2	1.0
24	3	1.0
24	4	1.0
24	5	1.0
24	6	1.0
24	7	1.0
24	8	1.0
24	9	1.0
24	10	1.0
25	0	1.0
25	1	1.0
25	2	1.0
25	3	0.75
25	4	1.0
25	5	1.0
25	6	1.0
25	7	1.0
25	8	1.0
25	9	1.0
25	10	1.0
26	0	1.0
26	1	1.0
26	2	1.0
26	3	1.0
26	4	1.0
26	5	1.0
26	6	1.0
26	7	1.0
26	8	1.0
26	9	1.0
26	10	1.0
27	0	1.0
27	1	0.875
27	2	0.875
27	3	1.0
27	4	1.0
27	5	1.0
27	6	1.0
27	7	1.0
27	8	1.0
27	9	0.875
27	10	0.875
28	0	1.0
28	1	1.0
28	2	1.0
28	3	1.0
28	4	1.0
28	5	0.75
28	6	1.0
28	7	1.0
28	8	1.0
28	9	1.0
28	10	1.0
29	0	1.0
29	1	0.875
29	2	1.0
29	3	1.0
29	4	0.75
29	5	0.75
29	6	0.75
29	7	0.625
29	8	0.625
29	9	0.625
29	10	0.625
30	0	1.0
30	1	1.0
30	2	1.0
30	3	1.0
30	4	1.0
30	5	0.75
30	6	1.0
30	7	1.0
30	8	0.75
30	9	0.875
30	10	0.875
