# Supplementary material for: Imperfect language learning reduces morphological overspecification: Experimental evidence
Source: PLoS One. 2022 Jan 27;17(1):e0262876. doi: 10.1371/journal.pone.0262876 (PMC8794192; doi:10.1371/journal.pone.0262876)
Supplement: S1 Appendix — (ZIP) [file pone.0262876.s001.zip › Appendix S1/Measures/v364_expr_verb_gender_n.csv]

chain	generation	mvalue
1	0	1.0
1	1	1.0
1	2	1.0
1	3	0.6666666666666666
1	4	0.6666666666666666
1	5	0.6666666666666666
1	6	0.16666666666666666
1	7	0.16666666666666666
1	8	0.16666666666666666
1	9	0.16666666666666666
1	10	0.16666666666666666
2	0	1.0
2	1	0.8333333333333334
2	2	1.0
2	3	1.0
2	4	1.0
2	5	1.0
2	6	0.8333333333333334
2	7	0.8333333333333334
2	8	0.8333333333333334
2	9	1.0
2	10	0.8333333333333334
3	0	1.0
3	1	1.0
3	2	1.0
3	3	1.0
3	4	1.0
3	5	1.0
3	6	1.0
3	7	0.8333333333333334
3	8	0.5
3	9	0.5
3	10	0.3333333333333333
4	0	1.0
4	1	0.8333333333333334
4	2	0.8333333333333334
4	3	0.8333333333333334
4	4	0.16666666666666666
4	5	0.16666666666666666
4	6	0.3333333333333333
4	7	0.3333333333333333
4	8	0.3333333333333333
4	9	0.0
4	10	0.0
5	0	1.0
5	1	1.0
5	2	1.0
5	3	1.0
5	4	1.0
5	5	1.0
5	6	1.0
5	7	1.0
5	8	1.0
5	9	1.0
5	10	1.0
6	0	1.0
6	1	1.0
6	2	1.0
6	3	1.0
6	4	1.0
6	5	1.0
6	6	1.0
6	7	1.0
6	8	1.0
6	9	1.0
6	10	0.8333333333333334
7	0	1.0
7	1	1.0
7	2	0.0
7	3	0.0
7	4	0.0
7	5	0.0
7	6	0.16666666666666666
7	7	0.0
7	8	0.0
7	9	0.0
7	10	0.0
8	0	1.0
8	1	1.0
8	2	0.5
8	3	0.5
8	4	0.3333333333333333
8	5	0.5
8	6	0.0
8	7	0.0
8	8	0.0
8	9	0.0
8	10	0.0
9	0	1.0
9	1	1.0
9	2	1.0
9	3	1.0
9	4	1.0
9	5	1.0
9	6	1.0
9	7	1.0
9	8	1.0
9	9	1.0
9	10	1.0
10	0	1.0
10	1	1.0
10	2	0.3333333333333333
10	3	0.0
10	4	0.0
10	5	0.0
10	6	0.0
10	7	0.0
10	8	0.0
10	9	0.0
10	10	0.16666666666666666
11	0	1.0
11	1	1.0
11	2	1.0
11	3	0.6666666666666666
11	4	0.3333333333333333
11	5	0.3333333333333333
11	6	0.3333333333333333
11	7	0.3333333333333333
11	8	0.3333333333333333
11	9	0.3333333333333333
11	10	0.3333333333333333
12	0	1.0
12	1	1.0
12	2	1.0
12	3	1.0
12	4	1.0
12	5	0.6666666666666666
12	6	0.8333333333333334
12	7	0.6666666666666666
12	8	0.5
12	9	0.3333333333333333
12	10	0.16666666666666666
13	0	1.0
13	1	1.0
13	2	1.0
13	3	0.8333333333333334
13	4	0.8333333333333334
13	5	1.0
13	6	1.0
13	7	0.8333333333333334
13	8	0.6666666666666666
13	9	0.8333333333333334
13	10	0.8333333333333334
14	0	1.0
14	1	0.6666666666666666
14	2	0.6666666666666666
14	3	0.3333333333333333
14	4	0.3333333333333333
14	5	0.3333333333333333
14	6	0.3333333333333333
14	7	0.3333333333333333
14	8	0.3333333333333333
14	9	0.16666666666666666
14	10	0.3333333333333333
15	0	1.0
15	1	1.0
15	2	1.0
15	3	0.8333333333333334
15	4	0.8333333333333334
15	5	0.8333333333333334
15	6	0.6666666666666666
15	7	0.3333333333333333
15	8	0.5
15	9	0.5
15	10	0.5
