# Supplementary material for: Imperfect language learning reduces morphological overspecification: Experimental evidence
Source: PLoS One. 2022 Jan 27;17(1):e0262876. doi: 10.1371/journal.pone.0262876 (PMC8794192; doi:10.1371/journal.pone.0262876)
Supplement: S1 Appendix — (ZIP) [file pone.0262876.s001.zip › Appendix S1/Measures/v364_expr_verb_gender_t.csv]

chain	generation	mvalue
16	0	1.0
16	1	0.8333333333333334
16	2	1.0
16	3	1.0
16	4	0.6666666666666666
16	5	0.16666666666666666
16	6	0.16666666666666666
16	7	0.16666666666666666
16	8	0.16666666666666666
16	9	0.3333333333333333
16	10	0.5
17	0	1.0
17	1	1.0
17	2	1.0
17	3	0.6666666666666666
17	4	0.5
17	5	0.6666666666666666
17	6	0.16666666666666666
17	7	0.3333333333333333
17	8	0.3333333333333333
17	9	0.3333333333333333
17	10	0.16666666666666666
18	0	1.0
18	1	1.0
18	2	0.3333333333333333
18	3	0.16666666666666666
18	4	0.0
18	5	0.0
18	6	0.0
18	7	0.16666666666666666
18	8	0.0
18	9	0.0
18	10	0.0
19	0	1.0
19	1	0.6666666666666666
19	2	0.8333333333333334
19	3	1.0
19	4	0.5
19	5	0.6666666666666666
19	6	0.5
19	7	0.3333333333333333
19	8	0.3333333333333333
19	9	0.3333333333333333
19	10	0.3333333333333333
20	0	1.0
20	1	1.0
20	2	1.0
20	3	1.0
20	4	1.0
20	5	1.0
20	6	1.0
20	7	1.0
20	8	0.5
20	9	0.5
20	10	0.5
21	0	1.0
21	1	0.5
21	2	0.16666666666666666
21	3	0.16666666666666666
21	4	0.0
21	5	0.16666666666666666
21	6	0.16666666666666666
21	7	0.16666666666666666
21	8	0.16666666666666666
21	9	0.0
21	10	0.0
22	0	1.0
22	1	0.8333333333333334
22	2	0.0
22	3	0.5
22	4	0.3333333333333333
22	5	0.5
22	6	0.3333333333333333
22	7	0.3333333333333333
22	8	0.5
22	9	0.3333333333333333
22	10	0.3333333333333333
23	0	1.0
23	1	1.0
23	2	1.0
23	3	0.8333333333333334
23	4	0.16666666666666666
23	5	0.16666666666666666
23	6	0.16666666666666666
23	7	0.16666666666666666
23	8	0.16666666666666666
23	9	0.16666666666666666
23	10	0.3333333333333333
24	0	1.0
24	1	1.0
24	2	1.0
24	3	1.0
24	4	0.3333333333333333
24	5	0.3333333333333333
24	6	0.16666666666666666
24	7	0.16666666666666666
24	8	0.16666666666666666
24	9	0.16666666666666666
24	10	0.16666666666666666
25	0	1.0
25	1	1.0
25	2	0.3333333333333333
25	3	0.16666666666666666
25	4	0.6666666666666666
25	5	0.3333333333333333
25	6	0.0
25	7	0.0
25	8	0.0
25	9	0.0
25	10	0.0
26	0	1.0
26	1	1.0
26	2	1.0
26	3	1.0
26	4	1.0
26	5	1.0
26	6	1.0
26	7	1.0
26	8	1.0
26	9	1.0
26	10	1.0
27	0	1.0
27	1	0.8333333333333334
27	2	0.0
27	3	0.16666666666666666
27	4	0.0
27	5	0.0
27	6	0.0
27	7	0.0
27	8	0.0
27	9	0.0
27	10	0.0
28	0	1.0
28	1	0.8333333333333334
28	2	0.3333333333333333
28	3	0.0
28	4	0.16666666666666666
28	5	0.16666666666666666
28	6	0.0
28	7	0.16666666666666666
28	8	0.16666666666666666
28	9	0.3333333333333333
28	10	0.5
29	0	1.0
29	1	1.0
29	2	0.5
29	3	0.0
29	4	0.3333333333333333
29	5	0.6666666666666666
29	6	0.6666666666666666
29	7	0.5
29	8	0.5
29	9	0.5
29	10	0.3333333333333333
30	0	1.0
30	1	0.8333333333333334
30	2	1.0
30	3	0.16666666666666666
30	4	0.5
30	5	0.5
30	6	0.3333333333333333
30	7	0.5
30	8	0.16666666666666666
30	9	0.16666666666666666
30	10	0.0
