# Supplementary material for: Imperfect language learning reduces morphological overspecification: Experimental evidence
Source: PLoS One. 2022 Jan 27;17(1):e0262876. doi: 10.1371/journal.pone.0262876 (PMC8794192; doi:10.1371/journal.pone.0262876)
Supplement: S1 Appendix — (ZIP) [file pone.0262876.s001.zip › Appendix S1/Measures/v364_fidelity_n.csv]

chain	generation	mvalue
1	1	1.0
1	2	1.0
1	3	0.8973214285714286
1	4	0.9553571428571429
1	5	1.0
1	6	0.9047619047619048
1	7	0.984375
1	8	1.0
1	9	1.0
1	10	1.0
2	1	0.9910714285714286
2	2	0.9910714285714286
2	3	1.0
2	4	0.984375
2	5	1.0
2	6	0.9910714285714286
2	7	1.0
2	8	1.0
2	9	0.9732142857142857
2	10	0.9456845238095238
3	1	1.0
3	2	1.0
3	3	1.0
3	4	0.9732142857142857
3	5	0.9196428571428572
3	6	0.9665178571428571
3	7	0.9449404761904762
3	8	0.9717261904761905
3	9	0.9732142857142857
3	10	0.9642857142857143
4	1	0.9895833333333334
4	2	0.9613095238095238
4	3	0.9203869047619048
4	4	0.9523809523809523
4	5	0.8482142857142857
4	6	0.9419642857142857
4	7	0.96875
4	8	0.9910714285714286
4	9	0.5825892857142857
4	10	0.90625
5	1	1.0
5	2	1.0
5	3	1.0
5	4	0.9910714285714286
5	5	1.0
5	6	0.984375
5	7	1.0
5	8	0.9754464285714286
5	9	1.0
5	10	0.9910714285714286
6	1	1.0
6	2	1.0
6	3	0.9910714285714286
6	4	0.9910714285714286
6	5	1.0
6	6	1.0
6	7	1.0
6	8	1.0
6	9	0.9910714285714286
6	10	0.9910714285714286
7	1	0.96875
7	2	0.9107142857142857
7	3	1.0
7	4	0.96875
7	5	1.0
7	6	0.9613095238095238
7	7	0.9583333333333334
7	8	1.0
7	9	0.96875
7	10	1.0
8	1	0.9642857142857143
8	2	0.9523809523809523
8	3	1.0
8	4	0.9895833333333334
8	5	0.9702380952380952
8	6	0.890625
8	7	1.0
8	8	0.9352678571428572
8	9	1.0
8	10	0.96875
9	1	1.0
9	2	0.9732142857142857
9	3	0.9642857142857143
9	4	1.0
9	5	1.0
9	6	1.0
9	7	1.0
9	8	1.0
9	9	1.0
9	10	0.984375
10	1	1.0
10	2	0.9419642857142857
10	3	0.9821428571428571
10	4	1.0
10	5	1.0
10	6	0.9791666666666666
10	7	1.0
10	8	1.0
10	9	1.0
10	10	0.9285714285714286
11	1	0.9910714285714286
11	2	0.9806547619047619
11	3	0.96875
11	4	0.9642857142857143
11	5	0.9821428571428571
11	6	1.0
11	7	0.9910714285714286
11	8	1.0
11	9	0.9523809523809523
11	10	1.0
12	1	1.0
12	2	0.9598214285714286
12	3	0.9732142857142857
12	4	1.0
12	5	0.90625
12	6	0.9791666666666666
12	7	0.9806547619047619
12	8	0.9910714285714286
12	9	0.9508928571428571
12	10	0.9464285714285714
13	1	1.0
13	2	1.0
13	3	0.9732142857142857
13	4	1.0
13	5	0.9732142857142857
13	6	1.0
13	7	0.9910714285714286
13	8	0.9895833333333334
13	9	0.9910714285714286
13	10	1.0
14	1	0.9017857142857143
14	2	1.0
14	3	0.9047619047619048
14	4	0.96875
14	5	1.0
14	6	1.0
14	7	1.0
14	8	1.0
14	9	0.9300595238095238
14	10	0.9546130952380952
15	1	1.0
15	2	1.0
15	3	0.8675595238095238
15	4	0.9732142857142857
15	5	1.0
15	6	0.9754464285714286
15	7	0.9226190476190477
15	8	0.9553571428571429
15	9	0.9523809523809523
15	10	1.0
