# Supplementary material for: Imperfect language learning reduces morphological overspecification: Experimental evidence
Source: PLoS One. 2022 Jan 27;17(1):e0262876. doi: 10.1371/journal.pone.0262876 (PMC8794192; doi:10.1371/journal.pone.0262876)
Supplement: S1 Appendix — (ZIP) [file pone.0262876.s001.zip › Appendix S1/Measures/v364_fidelity_p.csv]

chain	generation	mvalue
31	1	1.0
31	2	1.0
31	3	0.9627976190476191
31	4	0.8839285714285714
31	5	0.8824404761904762
31	6	0.9055059523809524
31	7	0.9315476190476191
31	8	0.8958333333333334
31	9	0.8921130952380952
31	10	0.90625
32	1	0.9910714285714286
32	2	0.9910714285714286
32	3	1.0
32	4	1.0
32	5	0.9419642857142857
32	6	0.8883928571428572
32	7	0.8616071428571429
32	8	0.9449404761904762
32	9	0.8571428571428572
32	10	0.9136904761904762
33	1	1.0
33	2	0.9821428571428571
33	3	0.9732142857142857
33	4	0.9397321428571429
33	5	0.8988095238095238
33	6	0.9627976190476191
33	7	1.0
33	8	0.9910714285714286
33	9	0.9464285714285714
33	10	0.9732142857142857
34	1	1.0
34	2	0.9895833333333334
34	3	0.9419642857142857
34	4	0.9791666666666666
34	5	0.44270833333333337
34	6	0.6901041666666667
34	7	0.8556547619047619
34	8	0.6577380952380953
34	9	0.7514880952380952
34	10	0.7589285714285715
35	1	1.0
35	2	0.9151785714285714
35	3	0.9732142857142857
35	4	1.0
35	5	0.96875
35	6	0.9895833333333334
35	7	0.9895833333333334
35	8	1.0
35	9	1.0
35	10	0.96875
36	1	1.0
36	2	0.9806547619047619
36	3	0.8869047619047619
36	4	0.8779761904761905
36	5	1.0
36	6	0.96875
36	7	1.0
36	8	0.9821428571428571
36	9	0.9665178571428571
36	10	0.8415178571428572
37	1	1.0
37	2	1.0
37	3	0.8735119047619048
37	4	0.9330357142857143
37	5	0.8377976190476191
37	6	0.8958333333333334
37	7	0.8973214285714286
37	8	0.9389880952380952
37	9	0.9017857142857143
37	10	0.8928571428571429
38	1	1.0
38	2	1.0
38	3	0.9464285714285714
38	4	0.9077380952380952
38	5	0.9717261904761905
38	6	0.9627976190476191
38	7	0.8958333333333334
38	8	0.9523809523809523
38	9	1.0
38	10	0.8809523809523809
39	1	1.0
39	2	0.9196428571428572
39	3	0.9613095238095238
39	4	0.9270833333333334
39	5	0.9017857142857143
39	6	0.8541666666666667
39	7	0.8645833333333334
39	8	0.9345238095238095
39	9	0.9345238095238095
39	10	0.8675595238095238
40	1	1.0
40	2	0.9434523809523809
40	3	0.9107142857142857
40	4	0.9553571428571429
40	5	0.8973214285714286
40	6	0.36755952380952384
40	7	0.9791666666666666
40	8	0.9732142857142857
40	9	1.0
40	10	0.9449404761904762
41	1	1.0
41	2	0.8958333333333334
41	3	0.90625
41	4	0.9821428571428571
41	5	0.9702380952380952
41	6	0.9419642857142857
41	7	0.9895833333333334
41	8	0.9032738095238095
41	9	0.9791666666666666
41	10	1.0
42	1	0.9895833333333334
42	2	0.9791666666666666
42	3	0.9508928571428572
42	4	0.9806547619047619
42	5	0.9613095238095238
42	6	0.9598214285714286
42	7	0.9717261904761905
42	8	0.9910714285714286
42	9	1.0
42	10	0.9821428571428571
43	1	0.9821428571428571
43	2	0.9151785714285714
43	3	0.9434523809523809
43	4	0.9910714285714286
43	5	0.8764880952380952
43	6	0.8377976190476191
43	7	0.9330357142857143
43	8	0.9241071428571428
43	9	0.9226190476190477
43	10	1.0
44	1	0.9895833333333334
44	2	0.8794642857142857
44	3	0.8690476190476191
44	4	0.9077380952380952
44	5	0.9151785714285714
44	6	0.9508928571428572
44	7	0.9508928571428572
44	8	0.9345238095238095
44	9	0.9523809523809523
44	10	0.9047619047619048
45	1	1.0
45	2	0.8787202380952381
45	3	0.9190476190476191
45	4	0.9063988095238096
45	5	0.9203869047619048
45	6	0.9196428571428572
45	7	0.9642857142857143
45	8	0.9404761904761905
45	9	0.9553571428571429
45	10	0.9821428571428571
