# Supplementary material for: Imperfect language learning reduces morphological overspecification: Experimental evidence
Source: PLoS One. 2022 Jan 27;17(1):e0262876. doi: 10.1371/journal.pone.0262876 (PMC8794192; doi:10.1371/journal.pone.0262876)
Supplement: S1 Appendix — (ZIP) [file pone.0262876.s001.zip › Appendix S1/Measures/v364_fidelity_t.csv]

chain	generation	mvalue
16	1	0.9910714285714286
16	2	0.9471726190476191
16	3	0.9561011904761905
16	4	0.8206845238095238
16	5	0.9241071428571428
16	6	1.0
16	7	0.9821428571428571
16	8	0.9449404761904762
16	9	0.9732142857142857
16	10	0.9821428571428571
17	1	1.0
17	2	1.0
17	3	0.46130952380952395
17	4	0.5848214285714286
17	5	0.7596726190476191
17	6	0.8928571428571429
17	7	0.7790178571428572
17	8	1.0
17	9	0.96875
17	10	0.5245535714285714
18	1	0.9732142857142857
18	2	0.7985119047619048
18	3	0.3850446428571429
18	4	0.8102678571428572
18	5	0.9308035714285714
18	6	0.9553571428571429
18	7	0.7912946428571429
18	8	0.9040178571428572
18	9	1.0
18	10	1.0
19	1	0.9821428571428571
19	2	0.9732142857142857
19	3	0.9464285714285714
19	4	0.9255952380952381
19	5	0.9806547619047619
19	6	0.9553571428571429
19	7	0.9732142857142857
19	8	0.9910714285714286
19	9	1.0
19	10	0.9434523809523809
20	1	0.9732142857142857
20	2	0.9732142857142857
20	3	1.0
20	4	1.0
20	5	1.0
20	6	1.0
20	7	0.9910714285714286
20	8	0.9702380952380952
20	9	0.9255952380952381
20	10	1.0
21	1	0.9330357142857143
21	2	0.9627976190476191
21	3	1.0
21	4	0.9895833333333334
21	5	0.96875
21	6	0.9508928571428572
21	7	0.8943452380952381
21	8	1.0
21	9	0.9389880952380952
21	10	1.0
22	1	0.9910714285714286
22	2	0.9241071428571429
22	3	0.8467261904761905
22	4	0.8497023809523809
22	5	0.9434523809523809
22	6	0.9642857142857143
22	7	0.9598214285714286
22	8	0.9791666666666666
22	9	0.9791666666666666
22	10	1.0
23	1	0.9895833333333334
23	2	0.9791666666666666
23	3	0.9681547619047619
23	4	0.8755952380952381
23	5	0.9821428571428571
23	6	1.0
23	7	1.0
23	8	1.0
23	9	1.0
23	10	0.9732142857142857
24	1	1.0
24	2	0.96875
24	3	0.9389880952380952
24	4	0.8928571428571429
24	5	0.9910714285714286
24	6	0.9821428571428571
24	7	1.0
24	8	1.0
24	9	1.0
24	10	1.0
25	1	0.96875
25	2	0.8928571428571429
25	3	0.9300595238095238
25	4	0.9211309523809523
25	5	0.9151785714285714
25	6	0.9434523809523809
25	7	1.0
25	8	1.0
25	9	1.0
25	10	1.0
26	1	1.0
26	2	0.9732142857142857
26	3	1.0
26	4	0.9732142857142857
26	5	1.0
26	6	1.0
26	7	1.0
26	8	1.0
26	9	1.0
26	10	0.9895833333333334
27	1	0.9806547619047619
27	2	0.9345238095238095
27	3	0.9717261904761905
27	4	0.9538690476190477
27	5	1.0
27	6	0.96875
27	7	1.0
27	8	0.9910714285714286
27	9	0.9330357142857143
27	10	1.0
28	1	0.7894345238095238
28	2	0.808779761904762
28	3	0.8526785714285714
28	4	0.9241071428571429
28	5	0.9821428571428571
28	6	0.9717261904761905
28	7	0.9732142857142857
28	8	1.0
28	9	0.9821428571428571
28	10	0.9207589285714286
29	1	0.9635416666666666
29	2	0.9069940476190477
29	3	0.9241071428571429
29	4	0.8541666666666666
29	5	0.8973214285714286
29	6	0.9732142857142857
29	7	0.9642857142857143
29	8	1.0
29	9	0.9821428571428571
29	10	0.9642857142857143
30	1	0.9910714285714286
30	2	0.9910714285714286
30	3	0.8735119047619048
30	4	0.8854166666666667
30	5	0.8869047619047619
30	6	0.8653273809523809
30	7	0.8159970238095239
30	8	0.7626488095238095
30	9	0.8802083333333334
30	10	0.8202380952380952
