# Supplementary material for: Imperfect language learning reduces morphological overspecification: Experimental evidence
Source: PLoS One. 2022 Jan 27;17(1):e0262876. doi: 10.1371/journal.pone.0262876 (PMC8794192; doi:10.1371/journal.pone.0262876)
Supplement: S1 Appendix — (ZIP) [file pone.0262876.s001.zip › Appendix S1/Measures/v364_ttr_n.csv]

chain	generation	mvalue
1	0	0.35714285714285715
1	1	0.35714285714285715
1	2	0.35714285714285715
1	3	0.35714285714285715
1	4	0.37037037037037035
1	5	0.37037037037037035
1	6	0.3333333333333333
1	7	0.3333333333333333
1	8	0.3333333333333333
1	9	0.3333333333333333
1	10	0.3333333333333333
2	0	0.35714285714285715
2	1	0.35714285714285715
2	2	0.35714285714285715
2	3	0.35714285714285715
2	4	0.35714285714285715
2	5	0.35714285714285715
2	6	0.35714285714285715
2	7	0.35714285714285715
2	8	0.35714285714285715
2	9	0.39285714285714285
2	10	0.39285714285714285
3	0	0.35714285714285715
3	1	0.35714285714285715
3	2	0.35714285714285715
3	3	0.35714285714285715
3	4	0.37037037037037035
3	5	0.38461538461538464
3	6	0.38461538461538464
3	7	0.37037037037037035
3	8	0.37037037037037035
3	9	0.34615384615384615
3	10	0.2962962962962963
4	0	0.35714285714285715
4	1	0.35714285714285715
4	2	0.35714285714285715
4	3	0.35714285714285715
4	4	0.2857142857142857
4	5	0.32142857142857145
4	6	0.3333333333333333
4	7	0.3333333333333333
4	8	0.3333333333333333
4	9	0.2857142857142857
4	10	0.32142857142857145
5	0	0.35714285714285715
5	1	0.35714285714285715
5	2	0.35714285714285715
5	3	0.35714285714285715
5	4	0.39285714285714285
5	5	0.39285714285714285
5	6	0.42857142857142855
5	7	0.42857142857142855
5	8	0.39285714285714285
5	9	0.39285714285714285
5	10	0.39285714285714285
6	0	0.35714285714285715
6	1	0.35714285714285715
6	2	0.35714285714285715
6	3	0.35714285714285715
6	4	0.35714285714285715
6	5	0.35714285714285715
6	6	0.35714285714285715
6	7	0.35714285714285715
6	8	0.35714285714285715
6	9	0.39285714285714285
6	10	0.39285714285714285
7	0	0.35714285714285715
7	1	0.35714285714285715
7	2	0.35714285714285715
7	3	0.35714285714285715
7	4	0.35714285714285715
7	5	0.35714285714285715
7	6	0.35714285714285715
7	7	0.35714285714285715
7	8	0.35714285714285715
7	9	0.35714285714285715
7	10	0.35714285714285715
8	0	0.35714285714285715
8	1	0.37037037037037035
8	2	0.3333333333333333
8	3	0.3333333333333333
8	4	0.3333333333333333
8	5	0.3333333333333333
8	6	0.25
8	7	0.25
8	8	0.25
8	9	0.25
8	10	0.25
9	0	0.35714285714285715
9	1	0.35714285714285715
9	2	0.35714285714285715
9	3	0.39285714285714285
9	4	0.39285714285714285
9	5	0.39285714285714285
9	6	0.39285714285714285
9	7	0.39285714285714285
9	8	0.39285714285714285
9	9	0.39285714285714285
9	10	0.39285714285714285
10	0	0.35714285714285715
10	1	0.35714285714285715
10	2	0.35714285714285715
10	3	0.35714285714285715
10	4	0.35714285714285715
10	5	0.35714285714285715
10	6	0.32142857142857145
10	7	0.32142857142857145
10	8	0.32142857142857145
10	9	0.32142857142857145
10	10	0.2857142857142857
11	0	0.35714285714285715
11	1	0.35714285714285715
11	2	0.35714285714285715
11	3	0.35714285714285715
11	4	0.32142857142857145
11	5	0.32142857142857145
11	6	0.32142857142857145
11	7	0.32142857142857145
11	8	0.32142857142857145
11	9	0.32142857142857145
11	10	0.32142857142857145
12	0	0.35714285714285715
12	1	0.35714285714285715
12	2	0.37037037037037035
12	3	0.38461538461538464
12	4	0.38461538461538464
12	5	0.38461538461538464
12	6	0.34615384615384615
12	7	0.3076923076923077
12	8	0.3076923076923077
12	9	0.34615384615384615
12	10	0.32
13	0	0.35714285714285715
13	1	0.35714285714285715
13	2	0.35714285714285715
13	3	0.35714285714285715
13	4	0.35714285714285715
13	5	0.35714285714285715
13	6	0.35714285714285715
13	7	0.35714285714285715
13	8	0.35714285714285715
13	9	0.35714285714285715
13	10	0.35714285714285715
14	0	0.35714285714285715
14	1	0.35714285714285715
14	2	0.35714285714285715
14	3	0.25
14	4	0.25925925925925924
14	5	0.25925925925925924
14	6	0.25925925925925924
14	7	0.25925925925925924
14	8	0.25925925925925924
14	9	0.25
14	10	0.32142857142857145
15	0	0.35714285714285715
15	1	0.35714285714285715
15	2	0.35714285714285715
15	3	0.35714285714285715
15	4	0.35714285714285715
15	5	0.35714285714285715
15	6	0.35714285714285715
15	7	0.3333333333333333
15	8	0.34615384615384615
15	9	0.38461538461538464
15	10	0.38461538461538464
