# Supplementary material for: Imperfect language learning reduces morphological overspecification: Experimental evidence
Source: PLoS One. 2022 Jan 27;17(1):e0262876. doi: 10.1371/journal.pone.0262876 (PMC8794192; doi:10.1371/journal.pone.0262876)
Supplement: S1 Appendix — (ZIP) [file pone.0262876.s001.zip › Appendix S1/Measures/v364_ttr_nouns_n.csv]

chain	generation	mvalue
1	0	0.25
1	1	0.25
1	2	0.25
1	3	0.25
1	4	0.25
1	5	0.25
1	6	0.25
1	7	0.25
1	8	0.25
1	9	0.25
1	10	0.25
2	0	0.25
2	1	0.25
2	2	0.25
2	3	0.25
2	4	0.25
2	5	0.25
2	6	0.25
2	7	0.25
2	8	0.25
2	9	0.3125
2	10	0.3125
3	0	0.25
3	1	0.25
3	2	0.25
3	3	0.25
3	4	0.25
3	5	0.25
3	6	0.25
3	7	0.25
3	8	0.25
3	9	0.25
3	10	0.25
4	0	0.25
4	1	0.25
4	2	0.25
4	3	0.25
4	4	0.25
4	5	0.3125
4	6	0.3125
4	7	0.3125
4	8	0.3125
4	9	0.3125
4	10	0.375
5	0	0.25
5	1	0.25
5	2	0.25
5	3	0.25
5	4	0.25
5	5	0.25
5	6	0.3125
5	7	0.3125
5	8	0.25
5	9	0.25
5	10	0.25
6	0	0.25
6	1	0.25
6	2	0.25
6	3	0.25
6	4	0.25
6	5	0.25
6	6	0.25
6	7	0.25
6	8	0.25
6	9	0.3125
6	10	0.3125
7	0	0.25
7	1	0.25
7	2	0.25
7	3	0.25
7	4	0.25
7	5	0.25
7	6	0.25
7	7	0.25
7	8	0.25
7	9	0.25
7	10	0.25
8	0	0.25
8	1	0.25
8	2	0.25
8	3	0.25
8	4	0.25
8	5	0.25
8	6	0.25
8	7	0.25
8	8	0.25
8	9	0.25
8	10	0.25
9	0	0.25
9	1	0.25
9	2	0.25
9	3	0.3125
9	4	0.3125
9	5	0.3125
9	6	0.3125
9	7	0.3125
9	8	0.3125
9	9	0.3125
9	10	0.3125
10	0	0.25
10	1	0.25
10	2	0.25
10	3	0.25
10	4	0.25
10	5	0.25
10	6	0.25
10	7	0.25
10	8	0.25
10	9	0.25
10	10	0.25
11	0	0.25
11	1	0.25
11	2	0.25
11	3	0.25
11	4	0.25
11	5	0.25
11	6	0.25
11	7	0.25
11	8	0.25
11	9	0.25
11	10	0.25
12	0	0.25
12	1	0.25
12	2	0.25
12	3	0.25
12	4	0.25
12	5	0.25
12	6	0.25
12	7	0.25
12	8	0.25
12	9	0.375
12	10	0.3125
13	0	0.25
13	1	0.25
13	2	0.25
13	3	0.25
13	4	0.25
13	5	0.25
13	6	0.25
13	7	0.25
13	8	0.25
13	9	0.25
13	10	0.25
14	0	0.25
14	1	0.25
14	2	0.25
14	3	0.25
14	4	0.25
14	5	0.25
14	6	0.25
14	7	0.25
14	8	0.25
14	9	0.25
14	10	0.3125
15	0	0.25
15	1	0.25
15	2	0.25
15	3	0.25
15	4	0.25
15	5	0.25
15	6	0.25
15	7	0.25
15	8	0.25
15	9	0.3125
15	10	0.3125
