# Supplementary material for: Imperfect language learning reduces morphological overspecification: Experimental evidence
Source: PLoS One. 2022 Jan 27;17(1):e0262876. doi: 10.1371/journal.pone.0262876 (PMC8794192; doi:10.1371/journal.pone.0262876)
Supplement: S1 Appendix — (ZIP) [file pone.0262876.s001.zip › Appendix S1/Measures/v364_ttr_nouns_p.csv]

chain	generation	mvalue
31	0	0.25
31	1	0.25
31	2	0.25
31	3	0.25
31	4	0.25
31	5	0.25
31	6	0.25
31	7	0.25
31	8	0.25
31	9	0.3125
31	10	0.25
32	0	0.25
32	1	0.25
32	2	0.25
32	3	0.25
32	4	0.25
32	5	0.3125
32	6	0.25
32	7	0.25
32	8	0.25
32	9	0.25
32	10	0.25
33	0	0.25
33	1	0.25
33	2	0.25
33	3	0.3125
33	4	0.25
33	5	0.25
33	6	0.25
33	7	0.25
33	8	0.25
33	9	0.25
33	10	0.25
34	0	0.25
34	1	0.25
34	2	0.25
34	3	0.25
34	4	0.25
34	5	0.375
34	6	0.1875
34	7	0.1875
34	8	0.1875
34	9	0.1875
34	10	0.1875
35	0	0.25
35	1	0.25
35	2	0.25
35	3	0.25
35	4	0.25
35	5	0.3125
35	6	0.3125
35	7	0.3125
35	8	0.3125
35	9	0.3125
35	10	0.375
36	0	0.25
36	1	0.25
36	2	0.25
36	3	0.3125
36	4	0.3125
36	5	0.3125
36	6	0.3125
36	7	0.3125
36	8	0.3125
36	9	0.3125
36	10	0.25
37	0	0.25
37	1	0.25
37	2	0.25
37	3	0.25
37	4	0.25
37	5	0.3125
37	6	0.25
37	7	0.25
37	8	0.25
37	9	0.25
37	10	0.25
38	0	0.25
38	1	0.25
38	2	0.25
38	3	0.25
38	4	0.3125
38	5	0.3125
38	6	0.3125
38	7	0.25
38	8	0.25
38	9	0.25
38	10	0.25
39	0	0.25
39	1	0.25
39	2	0.25
39	3	0.25
39	4	0.25
39	5	0.25
39	6	0.375
39	7	0.25
39	8	0.25
39	9	0.3125
39	10	0.25
40	0	0.25
40	1	0.25
40	2	0.25
40	3	0.25
40	4	0.25
40	5	0.25
40	6	0.25
40	7	0.25
40	8	0.25
40	9	0.25
40	10	0.25
41	0	0.25
41	1	0.25
41	2	0.25
41	3	0.25
41	4	0.25
41	5	0.25
41	6	0.25
41	7	0.25
41	8	0.25
41	9	0.25
41	10	0.25
42	0	0.25
42	1	0.25
42	2	0.25
42	3	0.25
42	4	0.25
42	5	0.25
42	6	0.25
42	7	0.25
42	8	0.25
42	9	0.25
42	10	0.3125
43	0	0.25
43	1	0.25
43	2	0.25
43	3	0.25
43	4	0.25
43	5	0.25
43	6	0.3125
43	7	0.3125
43	8	0.3125
43	9	0.375
43	10	0.375
44	0	0.25
44	1	0.25
44	2	0.25
44	3	0.25
44	4	0.25
44	5	0.25
44	6	0.25
44	7	0.25
44	8	0.25
44	9	0.25
44	10	0.3125
45	0	0.25
45	1	0.25
45	2	0.375
45	3	0.375
45	4	0.3125
45	5	0.375
45	6	0.375
45	7	0.4375
45	8	0.25
45	9	0.25
45	10	0.25
