# Supplementary material for: Imperfect language learning reduces morphological overspecification: Experimental evidence
Source: PLoS One. 2022 Jan 27;17(1):e0262876. doi: 10.1371/journal.pone.0262876 (PMC8794192; doi:10.1371/journal.pone.0262876)
Supplement: S1 Appendix — (ZIP) [file pone.0262876.s001.zip › Appendix S1/Measures/v364_ttr_nouns_t.csv]

chain	generation	mvalue
16	0	0.25
16	1	0.25
16	2	0.375
16	3	0.25
16	4	0.25
16	5	0.25
16	6	0.25
16	7	0.25
16	8	0.25
16	9	0.25
16	10	0.25
17	0	0.25
17	1	0.25
17	2	0.25
17	3	0.5625
17	4	0.5
17	5	0.4375
17	6	0.375
17	7	0.3125
17	8	0.3125
17	9	0.3125
17	10	0.375
18	0	0.25
18	1	0.25
18	2	0.375
18	3	0.4375
18	4	0.4375
18	5	0.4375
18	6	0.4375
18	7	0.375
18	8	0.3125
18	9	0.3125
18	10	0.3125
19	0	0.25
19	1	0.25
19	2	0.25
19	3	0.25
19	4	0.25
19	5	0.25
19	6	0.25
19	7	0.25
19	8	0.25
19	9	0.25
19	10	0.25
20	0	0.25
20	1	0.25
20	2	0.25
20	3	0.25
20	4	0.25
20	5	0.25
20	6	0.25
20	7	0.25
20	8	0.25
20	9	0.25
20	10	0.25
21	0	0.25
21	1	0.25
21	2	0.25
21	3	0.25
21	4	0.25
21	5	0.25
21	6	0.375
21	7	0.3125
21	8	0.3125
21	9	0.25
21	10	0.25
22	0	0.25
22	1	0.25
22	2	0.25
22	3	0.25
22	4	0.25
22	5	0.25
22	6	0.25
22	7	0.25
22	8	0.25
22	9	0.25
22	10	0.25
23	0	0.25
23	1	0.3125
23	2	0.3125
23	3	0.375
23	4	0.3125
23	5	0.25
23	6	0.25
23	7	0.25
23	8	0.25
23	9	0.25
23	10	0.25
24	0	0.25
24	1	0.25
24	2	0.25
24	3	0.25
24	4	0.25
24	5	0.25
24	6	0.25
24	7	0.25
24	8	0.25
24	9	0.25
24	10	0.25
25	0	0.25
25	1	0.25
25	2	0.25
25	3	0.25
25	4	0.25
25	5	0.25
25	6	0.25
25	7	0.25
25	8	0.25
25	9	0.25
25	10	0.25
26	0	0.25
26	1	0.25
26	2	0.25
26	3	0.25
26	4	0.25
26	5	0.25
26	6	0.25
26	7	0.25
26	8	0.25
26	9	0.25
26	10	0.25
27	0	0.25
27	1	0.25
27	2	0.25
27	3	0.3125
27	4	0.25
27	5	0.25
27	6	0.25
27	7	0.25
27	8	0.25
27	9	0.25
27	10	0.25
28	0	0.25
28	1	0.3125
28	2	0.4375
28	3	0.4375
28	4	0.375
28	5	0.375
28	6	0.375
28	7	0.375
28	8	0.375
28	9	0.375
28	10	0.3125
29	0	0.25
29	1	0.3125
29	2	0.3125
29	3	0.3125
29	4	0.25
29	5	0.25
29	6	0.25
29	7	0.25
29	8	0.25
29	9	0.25
29	10	0.25
30	0	0.25
30	1	0.25
30	2	0.25
30	3	0.375
30	4	0.25
30	5	0.375
30	6	0.5625
30	7	0.5625
30	8	0.5625
30	9	0.5625
30	10	0.5
