# Supplementary material for: Imperfect language learning reduces morphological overspecification: Experimental evidence
Source: PLoS One. 2022 Jan 27;17(1):e0262876. doi: 10.1371/journal.pone.0262876 (PMC8794192; doi:10.1371/journal.pone.0262876)
Supplement: S1 Appendix — (ZIP) [file pone.0262876.s001.zip › Appendix S1/Measures/v364_ttr_p.csv]

chain	generation	mvalue
31	0	0.35714285714285715
31	1	0.35714285714285715
31	2	0.35714285714285715
31	3	0.35714285714285715
31	4	0.32142857142857145
31	5	0.2857142857142857
31	6	0.2857142857142857
31	7	0.2857142857142857
31	8	0.3076923076923077
31	9	0.3076923076923077
31	10	0.25
32	0	0.35714285714285715
32	1	0.35714285714285715
32	2	0.35714285714285715
32	3	0.35714285714285715
32	4	0.35714285714285715
32	5	0.32142857142857145
32	6	0.38461538461538464
32	7	0.32142857142857145
32	8	0.32142857142857145
32	9	0.32142857142857145
32	10	0.35714285714285715
33	0	0.35714285714285715
33	1	0.35714285714285715
33	2	0.35714285714285715
33	3	0.39285714285714285
33	4	0.37037037037037035
33	5	0.3076923076923077
33	6	0.2692307692307692
33	7	0.2692307692307692
33	8	0.2692307692307692
33	9	0.25925925925925924
33	10	0.25925925925925924
34	0	0.35714285714285715
34	1	0.35714285714285715
34	2	0.35714285714285715
34	3	0.35714285714285715
34	4	0.35714285714285715
34	5	0.3225806451612903
34	6	0.23333333333333334
34	7	0.22580645161290322
34	8	0.22580645161290322
34	9	0.23333333333333334
34	10	0.1875
35	0	0.35714285714285715
35	1	0.35714285714285715
35	2	0.25925925925925924
35	3	0.25
35	4	0.25
35	5	0.2857142857142857
35	6	0.2857142857142857
35	7	0.2857142857142857
35	8	0.2857142857142857
35	9	0.2857142857142857
35	10	0.32142857142857145
36	0	0.35714285714285715
36	1	0.35714285714285715
36	2	0.32142857142857145
36	3	0.2857142857142857
36	4	0.2857142857142857
36	5	0.2857142857142857
36	6	0.2962962962962963
36	7	0.2962962962962963
36	8	0.2962962962962963
36	9	0.2962962962962963
36	10	0.21428571428571427
37	0	0.35714285714285715
37	1	0.35714285714285715
37	2	0.35714285714285715
37	3	0.35714285714285715
37	4	0.35714285714285715
37	5	0.35714285714285715
37	6	0.37037037037037035
37	7	0.34615384615384615
37	8	0.34615384615384615
37	9	0.32
37	10	0.25
38	0	0.35714285714285715
38	1	0.35714285714285715
38	2	0.35714285714285715
38	3	0.38461538461538464
38	4	0.32142857142857145
38	5	0.32142857142857145
38	6	0.32142857142857145
38	7	0.3076923076923077
38	8	0.28
38	9	0.28
38	10	0.2692307692307692
39	0	0.35714285714285715
39	1	0.35714285714285715
39	2	0.39285714285714285
39	3	0.35714285714285715
39	4	0.3103448275862069
39	5	0.28125
39	6	0.34375
39	7	0.28125
39	8	0.25
39	9	0.3125
39	10	0.28125
40	0	0.35714285714285715
40	1	0.35714285714285715
40	2	0.32142857142857145
40	3	0.32142857142857145
40	4	0.3333333333333333
40	5	0.3333333333333333
40	6	0.25
40	7	0.25
40	8	0.25925925925925924
40	9	0.25925925925925924
40	10	0.2692307692307692
41	0	0.35714285714285715
41	1	0.35714285714285715
41	2	0.37037037037037035
41	3	0.35714285714285715
41	4	0.32142857142857145
41	5	0.2857142857142857
41	6	0.2962962962962963
41	7	0.25925925925925924
41	8	0.25
41	9	0.25
41	10	0.25
42	0	0.35714285714285715
42	1	0.35714285714285715
42	2	0.35714285714285715
42	3	0.32142857142857145
42	4	0.32142857142857145
42	5	0.32142857142857145
42	6	0.32142857142857145
42	7	0.32142857142857145
42	8	0.32142857142857145
42	9	0.32142857142857145
42	10	0.35714285714285715
43	0	0.35714285714285715
43	1	0.35714285714285715
43	2	0.35714285714285715
43	3	0.35714285714285715
43	4	0.35714285714285715
43	5	0.2962962962962963
43	6	0.32142857142857145
43	7	0.32142857142857145
43	8	0.32142857142857145
43	9	0.32142857142857145
43	10	0.32142857142857145
44	0	0.35714285714285715
44	1	0.35714285714285715
44	2	0.35714285714285715
44	3	0.27586206896551724
44	4	0.2857142857142857
44	5	0.2857142857142857
44	6	0.2857142857142857
44	7	0.2857142857142857
44	8	0.2962962962962963
44	9	0.25925925925925924
44	10	0.2857142857142857
45	0	0.35714285714285715
45	1	0.35714285714285715
45	2	0.35714285714285715
45	3	0.35714285714285715
45	4	0.2857142857142857
45	5	0.32142857142857145
45	6	0.3333333333333333
45	7	0.38461538461538464
45	8	0.25925925925925924
45	9	0.25
45	10	0.25
