# Supplementary material for: Imperfect language learning reduces morphological overspecification: Experimental evidence
Source: PLoS One. 2022 Jan 27;17(1):e0262876. doi: 10.1371/journal.pone.0262876 (PMC8794192; doi:10.1371/journal.pone.0262876)
Supplement: S1 Appendix — (ZIP) [file pone.0262876.s001.zip › Appendix S1/Measures/v364_ttr_t.csv]

chain	generation	mvalue
16	0	0.35714285714285715
16	1	0.35714285714285715
16	2	0.42857142857142855
16	3	0.35714285714285715
16	4	0.25925925925925924
16	5	0.25
16	6	0.25
16	7	0.25
16	8	0.25
16	9	0.25925925925925924
16	10	0.25925925925925924
17	0	0.35714285714285715
17	1	0.35714285714285715
17	2	0.35714285714285715
17	3	0.5416666666666666
17	4	0.4782608695652174
17	5	0.44
17	6	0.36363636363636365
17	7	0.2727272727272727
17	8	0.2727272727272727
17	9	0.2727272727272727
17	10	0.2916666666666667
18	0	0.35714285714285715
18	1	0.37037037037037035
18	2	0.32142857142857145
18	3	0.3448275862068966
18	4	0.3333333333333333
18	5	0.3333333333333333
18	6	0.3448275862068966
18	7	0.32142857142857145
18	8	0.2857142857142857
18	9	0.2857142857142857
18	10	0.2857142857142857
19	0	0.35714285714285715
19	1	0.35714285714285715
19	2	0.37037037037037035
19	3	0.35714285714285715
19	4	0.32142857142857145
19	5	0.32142857142857145
19	6	0.32142857142857145
19	7	0.2857142857142857
19	8	0.2857142857142857
19	9	0.2857142857142857
19	10	0.2962962962962963
20	0	0.35714285714285715
20	1	0.37037037037037035
20	2	0.35714285714285715
20	3	0.35714285714285715
20	4	0.35714285714285715
20	5	0.35714285714285715
20	6	0.35714285714285715
20	7	0.35714285714285715
20	8	0.35714285714285715
20	9	0.32142857142857145
20	10	0.32142857142857145
21	0	0.35714285714285715
21	1	0.32142857142857145
21	2	0.2857142857142857
21	3	0.2857142857142857
21	4	0.25
21	5	0.25925925925925924
21	6	0.3333333333333333
21	7	0.2962962962962963
21	8	0.2962962962962963
21	9	0.25
21	10	0.25
22	0	0.35714285714285715
22	1	0.35714285714285715
22	2	0.25
22	3	0.25
22	4	0.2857142857142857
22	5	0.3333333333333333
22	6	0.2962962962962963
22	7	0.2692307692307692
22	8	0.2692307692307692
22	9	0.2692307692307692
22	10	0.2692307692307692
23	0	0.35714285714285715
23	1	0.39285714285714285
23	2	0.39285714285714285
23	3	0.42857142857142855
23	4	0.4074074074074074
23	5	0.37037037037037035
23	6	0.37037037037037035
23	7	0.37037037037037035
23	8	0.37037037037037035
23	9	0.37037037037037035
23	10	0.38461538461538464
24	0	0.35714285714285715
24	1	0.35714285714285715
24	2	0.35714285714285715
24	3	0.32142857142857145
24	4	0.2857142857142857
24	5	0.2857142857142857
24	6	0.2857142857142857
24	7	0.2857142857142857
24	8	0.2857142857142857
24	9	0.2857142857142857
24	10	0.2857142857142857
25	0	0.35714285714285715
25	1	0.37037037037037035
25	2	0.2962962962962963
25	3	0.25
25	4	0.25
25	5	0.25925925925925924
25	6	0.25
25	7	0.25
25	8	0.25
25	9	0.25
25	10	0.25
26	0	0.35714285714285715
26	1	0.35714285714285715
26	2	0.37037037037037035
26	3	0.37037037037037035
26	4	0.35714285714285715
26	5	0.35714285714285715
26	6	0.35714285714285715
26	7	0.35714285714285715
26	8	0.35714285714285715
26	9	0.35714285714285715
26	10	0.35714285714285715
27	0	0.35714285714285715
27	1	0.35714285714285715
27	2	0.2857142857142857
27	3	0.32142857142857145
27	4	0.2413793103448276
27	5	0.2413793103448276
27	6	0.2413793103448276
27	7	0.2413793103448276
27	8	0.2413793103448276
27	9	0.25
27	10	0.25
28	0	0.35714285714285715
28	1	0.4074074074074074
28	2	0.42857142857142855
28	3	0.35714285714285715
28	4	0.32142857142857145
28	5	0.32142857142857145
28	6	0.32142857142857145
28	7	0.3333333333333333
28	8	0.3333333333333333
28	9	0.3333333333333333
28	10	0.3076923076923077
29	0	0.35714285714285715
29	1	0.39285714285714285
29	2	0.39285714285714285
29	3	0.32142857142857145
29	4	0.2413793103448276
29	5	0.2962962962962963
29	6	0.2962962962962963
29	7	0.2857142857142857
29	8	0.2857142857142857
29	9	0.2857142857142857
29	10	0.2962962962962963
30	0	0.35714285714285715
30	1	0.35714285714285715
30	2	0.35714285714285715
30	3	0.42857142857142855
30	4	0.32142857142857145
30	5	0.4074074074074074
30	6	0.48148148148148145
30	7	0.46153846153846156
30	8	0.46153846153846156
30	9	0.48
30	10	0.4166666666666667
