# Supplementary material for: Imperfect language learning reduces morphological overspecification: Experimental evidence
Source: PLoS One. 2022 Jan 27;17(1):e0262876. doi: 10.1371/journal.pone.0262876 (PMC8794192; doi:10.1371/journal.pone.0262876)
Supplement: S1 Appendix — (ZIP) [file pone.0262876.s001.zip › Appendix S1/Measures/v364_ttr_verbs_p.csv]

chain	generation	mvalue
31	0	0.5
31	1	0.5
31	2	0.5
31	3	0.5
31	4	0.4166666666666667
31	5	0.3333333333333333
31	6	0.3333333333333333
31	7	0.3333333333333333
31	8	0.4
31	9	0.3
31	10	0.25
32	0	0.5
32	1	0.5
32	2	0.5
32	3	0.5
32	4	0.5
32	5	0.3333333333333333
32	6	0.6
32	7	0.4166666666666667
32	8	0.4166666666666667
32	9	0.4166666666666667
32	10	0.5
33	0	0.5
33	1	0.5
33	2	0.5
33	3	0.5
33	4	0.5454545454545454
33	5	0.4
33	6	0.3
33	7	0.3
33	8	0.3
33	9	0.2727272727272727
33	10	0.2727272727272727
34	0	0.5
34	1	0.5
34	2	0.5
34	3	0.5
34	4	0.5
34	5	0.3333333333333333
34	6	0.2857142857142857
34	7	0.26666666666666666
34	8	0.26666666666666666
34	9	0.2857142857142857
34	10	0.1875
35	0	0.5
35	1	0.5
35	2	0.2727272727272727
35	3	0.25
35	4	0.25
35	5	0.25
35	6	0.25
35	7	0.25
35	8	0.25
35	9	0.25
35	10	0.25
36	0	0.5
36	1	0.5
36	2	0.4166666666666667
36	3	0.25
36	4	0.25
36	5	0.25
36	6	0.2727272727272727
36	7	0.2727272727272727
36	8	0.2727272727272727
36	9	0.2727272727272727
36	10	0.16666666666666666
37	0	0.5
37	1	0.5
37	2	0.5
37	3	0.5
37	4	0.5
37	5	0.4166666666666667
37	6	0.5454545454545454
37	7	0.5
37	8	0.5
37	9	0.4444444444444444
37	10	0.25
38	0	0.5
38	1	0.5
38	2	0.5
38	3	0.6
38	4	0.3333333333333333
38	5	0.3333333333333333
38	6	0.3333333333333333
38	7	0.4
38	8	0.3333333333333333
38	9	0.3333333333333333
38	10	0.3
39	0	0.5
39	1	0.5
39	2	0.5833333333333334
39	3	0.5
39	4	0.38461538461538464
39	5	0.3125
39	6	0.3125
39	7	0.3125
39	8	0.25
39	9	0.3125
39	10	0.3125
40	0	0.5
40	1	0.5
40	2	0.4166666666666667
40	3	0.4166666666666667
40	4	0.45454545454545453
40	5	0.45454545454545453
40	6	0.25
40	7	0.25
40	8	0.2727272727272727
40	9	0.2727272727272727
40	10	0.3
41	0	0.5
41	1	0.5
41	2	0.5454545454545454
41	3	0.5
41	4	0.4166666666666667
41	5	0.3333333333333333
41	6	0.36363636363636365
41	7	0.2727272727272727
41	8	0.25
41	9	0.25
41	10	0.25
42	0	0.5
42	1	0.5
42	2	0.5
42	3	0.4166666666666667
42	4	0.4166666666666667
42	5	0.4166666666666667
42	6	0.4166666666666667
42	7	0.4166666666666667
42	8	0.4166666666666667
42	9	0.4166666666666667
42	10	0.4166666666666667
43	0	0.5
43	1	0.5
43	2	0.5
43	3	0.5
43	4	0.5
43	5	0.36363636363636365
43	6	0.3333333333333333
43	7	0.3333333333333333
43	8	0.3333333333333333
43	9	0.25
43	10	0.25
44	0	0.5
44	1	0.5
44	2	0.5
44	3	0.3076923076923077
44	4	0.3333333333333333
44	5	0.3333333333333333
44	6	0.3333333333333333
44	7	0.3333333333333333
44	8	0.36363636363636365
44	9	0.2727272727272727
44	10	0.25
45	0	0.5
45	1	0.5
45	2	0.3333333333333333
45	3	0.3333333333333333
45	4	0.25
45	5	0.25
45	6	0.2727272727272727
45	7	0.3
45	8	0.2727272727272727
45	9	0.25
45	10	0.25
