# Supplementary material for: Imperfect language learning reduces morphological overspecification: Experimental evidence
Source: PLoS One. 2022 Jan 27;17(1):e0262876. doi: 10.1371/journal.pone.0262876 (PMC8794192; doi:10.1371/journal.pone.0262876)
Supplement: S1 Appendix — (ZIP) [file pone.0262876.s001.zip › Appendix S1/Measures/v364_ttr_v_affix_n.csv]

chain	generation	mvalue
1	0	0.5
1	1	0.5
1	2	0.5
1	3	0.5
1	4	0.5555555555555555
1	5	0.5555555555555555
1	6	0.4444444444444444
1	7	0.4444444444444444
1	8	0.4444444444444444
1	9	0.4444444444444444
1	10	0.4444444444444444
2	0	0.5
2	1	0.5
2	2	0.5
2	3	0.5
2	4	0.5
2	5	0.5
2	6	0.5
2	7	0.5
2	8	0.5
2	9	0.5
2	10	0.5
3	0	0.5
3	1	0.5
3	2	0.5
3	3	0.5
3	4	0.5555555555555555
3	5	0.611111111111111
3	6	0.611111111111111
3	7	0.5555555555555555
3	8	0.5555555555555555
3	9	0.5
3	10	0.3611111111111111
4	0	0.5
4	1	0.5
4	2	0.5
4	3	0.5
4	4	0.3333333333333333
4	5	0.3333333333333333
4	6	0.3611111111111111
4	7	0.3611111111111111
4	8	0.3611111111111111
4	9	0.25
4	10	0.25
5	0	0.5
5	1	0.5
5	2	0.5
5	3	0.5
5	4	0.5
5	5	0.5
5	6	0.5
5	7	0.5
5	8	0.5
5	9	0.5
5	10	0.5
6	0	0.5
6	1	0.5
6	2	0.5
6	3	0.5
6	4	0.5
6	5	0.5
6	6	0.5
6	7	0.5
6	8	0.5
6	9	0.5
6	10	0.5
7	0	0.5
7	1	0.5
7	2	0.5
7	3	0.5
7	4	0.5
7	5	0.5
7	6	0.5
7	7	0.5
7	8	0.5
7	9	0.5
7	10	0.5
8	0	0.5
8	1	0.5555555555555555
8	2	0.4444444444444444
8	3	0.4444444444444444
8	4	0.4444444444444444
8	5	0.4444444444444444
8	6	0.25
8	7	0.25
8	8	0.25
8	9	0.25
8	10	0.25
9	0	0.5
9	1	0.5
9	2	0.5
9	3	0.5
9	4	0.5
9	5	0.5
9	6	0.5
9	7	0.5
9	8	0.5
9	9	0.5
9	10	0.5
10	0	0.5
10	1	0.5
10	2	0.5
10	3	0.5
10	4	0.5
10	5	0.5
10	6	0.4166666666666667
10	7	0.4166666666666667
10	8	0.4166666666666667
10	9	0.4166666666666667
10	10	0.3611111111111111
11	0	0.5
11	1	0.5
11	2	0.5
11	3	0.5
11	4	0.4166666666666667
11	5	0.4166666666666667
11	6	0.4166666666666667
11	7	0.4166666666666667
11	8	0.4166666666666667
11	9	0.4166666666666667
11	10	0.4166666666666667
12	0	0.5
12	1	0.5
12	2	0.5555555555555555
12	3	0.6666666666666666
12	4	0.6666666666666666
12	5	0.6666666666666666
12	6	0.5
12	7	0.5
12	8	0.4166666666666667
12	9	0.3333333333333333
12	10	0.5
13	0	0.5
13	1	0.5
13	2	0.5
13	3	0.5
13	4	0.5
13	5	0.5
13	6	0.5
13	7	0.5
13	8	0.5
13	9	0.5
13	10	0.5
14	0	0.5
14	1	0.5
14	2	0.5
14	3	0.25
14	4	0.27777777777777773
14	5	0.27777777777777773
14	6	0.27777777777777773
14	7	0.27777777777777773
14	8	0.27777777777777773
14	9	0.25
14	10	0.3333333333333333
15	0	0.5
15	1	0.5
15	2	0.5
15	3	0.5
15	4	0.5
15	5	0.5
15	6	0.5
15	7	0.47222222222222215
15	8	0.5833333333333334
15	9	0.5
15	10	0.5
