# Supplementary material for: Imperfect language learning reduces morphological overspecification: Experimental evidence
Source: PLoS One. 2022 Jan 27;17(1):e0262876. doi: 10.1371/journal.pone.0262876 (PMC8794192; doi:10.1371/journal.pone.0262876)
Supplement: S1 Appendix — (ZIP) [file pone.0262876.s001.zip › Appendix S1/Measures/v364_ttr_v_affix_p.csv]

chain	generation	mvalue
31	0	0.5
31	1	0.5
31	2	0.5
31	3	0.5
31	4	0.4166666666666667
31	5	0.4166666666666667
31	6	0.4166666666666667
31	7	0.3333333333333333
31	8	0.4166666666666667
31	9	0.3333333333333333
31	10	0.25
32	0	0.5
32	1	0.5
32	2	0.5
32	3	0.5
32	4	0.5
32	5	0.3333333333333333
32	6	0.5
32	7	0.4166666666666667
32	8	0.5
32	9	0.5
32	10	0.5
33	0	0.5
33	1	0.5
33	2	0.5
33	3	0.5
33	4	0.5555555555555555
33	5	0.4166666666666667
33	6	0.3333333333333333
33	7	0.3333333333333333
33	8	0.3333333333333333
33	9	0.27777777777777773
33	10	0.27777777777777773
34	0	0.5
34	1	0.5
34	2	0.5
34	3	0.5
34	4	0.5
34	5	0.5
34	6	0.4166666666666667
34	7	0.3333333333333333
34	8	0.4166666666666667
34	9	0.4166666666666667
34	10	0.3333333333333333
35	0	0.5
35	1	0.5
35	2	0.27777777777777773
35	3	0.25
35	4	0.25
35	5	0.25
35	6	0.25
35	7	0.25
35	8	0.25
35	9	0.25
35	10	0.25
36	0	0.5
36	1	0.5
36	2	0.5
36	3	0.4166666666666667
36	4	0.25
36	5	0.25
36	6	0.27777777777777773
36	7	0.27777777777777773
36	8	0.27777777777777773
36	9	0.27777777777777773
36	10	0.3333333333333333
37	0	0.5
37	1	0.5
37	2	0.5
37	3	0.5
37	4	0.5
37	5	0.5
37	6	0.5555555555555555
37	7	0.5
37	8	0.5
37	9	0.3611111111111111
37	10	0.25
38	0	0.5
38	1	0.5
38	2	0.5
38	3	0.611111111111111
38	4	0.3333333333333333
38	5	0.3333333333333333
38	6	0.3333333333333333
38	7	0.38888888888888884
38	8	0.3611111111111111
38	9	0.3611111111111111
38	10	0.3333333333333333
39	0	0.5
39	1	0.5
39	2	0.5
39	3	0.4166666666666667
39	4	0.3333333333333333
39	5	0.3333333333333333
39	6	0.3333333333333333
39	7	0.3333333333333333
39	8	0.3333333333333333
39	9	0.4166666666666667
39	10	0.3333333333333333
40	0	0.5
40	1	0.5
40	2	0.5
40	3	0.5
40	4	0.5555555555555555
40	5	0.47222222222222215
40	6	0.3333333333333333
40	7	0.25
40	8	0.27777777777777773
40	9	0.27777777777777773
40	10	0.3055555555555555
41	0	0.5
41	1	0.5
41	2	0.5555555555555555
41	3	0.4166666666666667
41	4	0.3333333333333333
41	5	0.25
41	6	0.27777777777777773
41	7	0.27777777777777773
41	8	0.3333333333333333
41	9	0.3333333333333333
41	10	0.3333333333333333
42	0	0.5
42	1	0.5
42	2	0.5
42	3	0.4166666666666667
42	4	0.4166666666666667
42	5	0.4166666666666667
42	6	0.4166666666666667
42	7	0.4166666666666667
42	8	0.4166666666666667
42	9	0.4166666666666667
42	10	0.4166666666666667
43	0	0.5
43	1	0.5
43	2	0.5
43	3	0.5
43	4	0.5
43	5	0.3611111111111111
43	6	0.25
43	7	0.3333333333333333
43	8	0.3333333333333333
43	9	0.25
43	10	0.25
44	0	0.5
44	1	0.5
44	2	0.5555555555555555
44	3	0.3333333333333333
44	4	0.5
44	5	0.4166666666666667
44	6	0.4166666666666667
44	7	0.5
44	8	0.47222222222222215
44	9	0.27777777777777773
44	10	0.3333333333333333
45	0	0.5
45	1	0.5
45	2	0.3333333333333333
45	3	0.3333333333333333
45	4	0.25
45	5	0.25
45	6	0.27777777777777773
45	7	0.3333333333333333
45	8	0.27777777777777773
45	9	0.25
45	10	0.25
