# Supplementary material for: Imperfect language learning reduces morphological overspecification: Experimental evidence
Source: PLoS One. 2022 Jan 27;17(1):e0262876. doi: 10.1371/journal.pone.0262876 (PMC8794192; doi:10.1371/journal.pone.0262876)
Supplement: S1 Appendix — (ZIP) [file pone.0262876.s001.zip › Appendix S1/Measures/v364_ttr_v_affix_t.csv]

chain	generation	mvalue
16	0	0.5
16	1	0.5
16	2	0.5
16	3	0.5
16	4	0.47222222222222215
16	5	0.3333333333333333
16	6	0.3333333333333333
16	7	0.3333333333333333
16	8	0.3333333333333333
16	9	0.3611111111111111
16	10	0.3611111111111111
17	0	0.5
17	1	0.5
17	2	0.5
17	3	0.7777777777777777
17	4	0.8333333333333334
17	5	0.611111111111111
17	6	0.25
17	7	0.25
17	8	0.25
17	9	0.25
17	10	0.5833333333333334
18	0	0.5
18	1	0.5555555555555555
18	2	0.25
18	3	0.27777777777777773
18	4	0.25
18	5	0.25
18	6	0.25
18	7	0.25
18	8	0.25
18	9	0.25
18	10	0.25
19	0	0.5
19	1	0.5
19	2	0.5555555555555555
19	3	0.5
19	4	0.4166666666666667
19	5	0.4166666666666667
19	6	0.4166666666666667
19	7	0.3333333333333333
19	8	0.3333333333333333
19	9	0.3333333333333333
19	10	0.38888888888888884
20	0	0.5
20	1	0.5555555555555555
20	2	0.5
20	3	0.5
20	4	0.5
20	5	0.5
20	6	0.5
20	7	0.5
20	8	0.5
20	9	0.4166666666666667
20	10	0.4166666666666667
21	0	0.5
21	1	0.4166666666666667
21	2	0.25
21	3	0.25
21	4	0.25
21	5	0.27777777777777773
21	6	0.27777777777777773
21	7	0.27777777777777773
21	8	0.27777777777777773
21	9	0.25
21	10	0.25
22	0	0.5
22	1	0.5
22	2	0.25
22	3	0.3333333333333333
22	4	0.4166666666666667
22	5	0.3611111111111111
22	6	0.27777777777777773
22	7	0.3333333333333333
22	8	0.4166666666666667
22	9	0.3333333333333333
22	10	0.3333333333333333
23	0	0.5
23	1	0.5
23	2	0.5
23	3	0.5
23	4	0.5555555555555555
23	5	0.5555555555555555
23	6	0.5555555555555555
23	7	0.5555555555555555
23	8	0.5555555555555555
23	9	0.5555555555555555
23	10	0.6666666666666666
24	0	0.5
24	1	0.5
24	2	0.5
24	3	0.5
24	4	0.3333333333333333
24	5	0.4166666666666667
24	6	0.3333333333333333
24	7	0.3333333333333333
24	8	0.3333333333333333
24	9	0.3333333333333333
24	10	0.3333333333333333
25	0	0.5
25	1	0.5555555555555555
25	2	0.3611111111111111
25	3	0.3333333333333333
25	4	0.3333333333333333
25	5	0.27777777777777773
25	6	0.25
25	7	0.25
25	8	0.25
25	9	0.25
25	10	0.25
26	0	0.5
26	1	0.5
26	2	0.5555555555555555
26	3	0.5555555555555555
26	4	0.5
26	5	0.5
26	6	0.5
26	7	0.5
26	8	0.5
26	9	0.5
26	10	0.5
27	0	0.5
27	1	0.5
27	2	0.3333333333333333
27	3	0.3333333333333333
27	4	0.25
27	5	0.25
27	6	0.25
27	7	0.25
27	8	0.25
27	9	0.25
27	10	0.25
28	0	0.5
28	1	0.5555555555555555
28	2	0.4166666666666667
28	3	0.25
28	4	0.3333333333333333
28	5	0.3333333333333333
28	6	0.25
28	7	0.27777777777777773
28	8	0.27777777777777773
28	9	0.3611111111111111
28	10	0.4166666666666667
29	0	0.5
29	1	0.5
29	2	0.4166666666666667
29	3	0.3333333333333333
29	4	0.27777777777777773
29	5	0.5
29	6	0.4166666666666667
29	7	0.3611111111111111
29	8	0.3611111111111111
29	9	0.3611111111111111
29	10	0.3611111111111111
30	0	0.5
30	1	0.5
30	2	0.5
30	3	0.5
30	4	0.4166666666666667
30	5	0.47222222222222215
30	6	0.38888888888888884
30	7	0.4166666666666667
30	8	0.4166666666666667
30	9	0.5
30	10	0.16666666666666666
