# Supplementary material for: Imperfect language learning reduces morphological overspecification: Experimental evidence
Source: PLoS One. 2022 Jan 27;17(1):e0262876. doi: 10.1371/journal.pone.0262876 (PMC8794192; doi:10.1371/journal.pone.0262876)
Supplement: S1 Appendix — (ZIP) [file pone.0262876.s001.zip › Appendix S1/Measures/v364_ttr_v_stem_p.csv]

chain	generation	mvalue
31	0	0.5
31	1	0.5
31	2	0.5
31	3	0.5
31	4	0.5
31	5	0.5
31	6	0.5
31	7	0.5
31	8	0.625
31	9	0.5
31	10	0.5
32	0	0.5
32	1	0.5
32	2	0.5
32	3	0.5
32	4	0.5
32	5	0.5
32	6	0.6
32	7	0.41666666666666663
32	8	0.5
32	9	0.41666666666666663
32	10	0.5
33	0	0.5
33	1	0.5
33	2	0.5
33	3	0.5
33	4	0.55
33	5	0.5
33	6	0.5
33	7	0.5
33	8	0.5
33	9	0.55
33	10	0.55
34	0	0.5
34	1	0.5
34	2	0.5
34	3	0.5
34	4	0.5
34	5	0.5
34	6	0.41666666666666663
34	7	0.3333333333333333
34	8	0.41666666666666663
34	9	0.3333333333333333
34	10	0.5
35	0	0.5
35	1	0.5
35	2	0.55
35	3	0.5
35	4	0.5
35	5	0.5
35	6	0.5
35	7	0.5
35	8	0.5
35	9	0.5
35	10	0.5
36	0	0.5
36	1	0.5
36	2	0.41666666666666663
36	3	0.5
36	4	0.5
36	5	0.5
36	6	0.55
36	7	0.55
36	8	0.55
36	9	0.55
36	10	0.4
37	0	0.5
37	1	0.5
37	2	0.5
37	3	0.5
37	4	0.5
37	5	0.5
37	6	0.45
37	7	0.5
37	8	0.5833333333333333
37	9	0.675
37	10	0.5
38	0	0.5
38	1	0.5
38	2	0.5
38	3	0.6
38	4	0.5
38	5	0.5
38	6	0.5
38	7	0.625
38	8	0.5833333333333333
38	9	0.5833333333333333
38	10	0.5
39	0	0.5
39	1	0.5
39	2	0.6666666666666666
39	3	0.6666666666666666
39	4	0.5
39	5	0.5
39	6	0.5
39	7	0.5
39	8	0.5
39	9	0.5
39	10	0.5
40	0	0.5
40	1	0.5
40	2	0.5
40	3	0.5
40	4	0.4666666666666667
40	5	0.55
40	6	0.5
40	7	0.5
40	8	0.55
40	9	0.55
40	10	0.625
41	0	0.5
41	1	0.5
41	2	0.55
41	3	0.41666666666666663
41	4	0.41666666666666663
41	5	0.3333333333333333
41	6	0.3666666666666667
41	7	0.3666666666666667
41	8	0.3333333333333333
41	9	0.3333333333333333
41	10	0.3333333333333333
42	0	0.5
42	1	0.5
42	2	0.5
42	3	0.5
42	4	0.5
42	5	0.5
42	6	0.5
42	7	0.5
42	8	0.5
42	9	0.5
42	10	0.5
43	0	0.5
43	1	0.5
43	2	0.5
43	3	0.5
43	4	0.5
43	5	0.55
43	6	0.3333333333333333
43	7	0.41666666666666663
43	8	0.5
43	9	0.5
43	10	0.5
44	0	0.5
44	1	0.5
44	2	0.55
44	3	0.3333333333333333
44	4	0.3333333333333333
44	5	0.3333333333333333
44	6	0.3333333333333333
44	7	0.3333333333333333
44	8	0.3666666666666667
44	9	0.3666666666666667
44	10	0.3333333333333333
45	0	0.5
45	1	0.5
45	2	0.5
45	3	0.5
45	4	0.5
45	5	0.5
45	6	0.55
45	7	0.6
45	8	0.55
45	9	0.5
45	10	0.5
