# Supplementary material for: Imperfect language learning reduces morphological overspecification: Experimental evidence
Source: PLoS One. 2022 Jan 27;17(1):e0262876. doi: 10.1371/journal.pone.0262876 (PMC8794192; doi:10.1371/journal.pone.0262876)
Supplement: S1 Appendix — (ZIP) [file pone.0262876.s001.zip › Appendix S1/Measures/v364_underspecification_n.csv]

chain	generation	mvalue
1	0	0.0
1	1	0.0
1	2	0.0
1	3	0.0
1	4	0.125
1	5	0.125
1	6	0.125
1	7	0.125
1	8	0.125
1	9	0.125
1	10	0.125
2	0	0.0
2	1	0.0
2	2	0.0
2	3	0.0
2	4	0.0625
2	5	0.0625
2	6	0.0625
2	7	0.0625
2	8	0.0625
2	9	0.0625
2	10	0.0
3	0	0.0
3	1	0.0
3	2	0.0
3	3	0.0
3	4	0.0625
3	5	0.25
3	6	0.125
3	7	0.125
3	8	0.0625
3	9	0.125
3	10	0.0625
4	0	0.0
4	1	0.0
4	2	0.125
4	3	0.125
4	4	0.125
4	5	0.125
4	6	0.125
4	7	0.0625
4	8	0.125
4	9	0.1875
4	10	0.1875
5	0	0.0
5	1	0.0
5	2	0.0
5	3	0.0
5	4	0.0
5	5	0.0
5	6	0.0
5	7	0.0
5	8	0.0625
5	9	0.0625
5	10	0.0
6	0	0.0
6	1	0.0
6	2	0.0
6	3	0.0625
6	4	0.0
6	5	0.0
6	6	0.0
6	7	0.0
6	8	0.0
6	9	0.0
6	10	0.0
7	0	0.0
7	1	0.0
7	2	0.0
7	3	0.0
7	4	0.125
7	5	0.125
7	6	0.1875
7	7	0.1875
7	8	0.1875
7	9	0.125
7	10	0.125
8	0	0.0
8	1	0.0625
8	2	0.0625
8	3	0.0625
8	4	0.0625
8	5	0.0625
8	6	0.1875
8	7	0.1875
8	8	0.0
8	9	0.0
8	10	0.0625
9	0	0.0
9	1	0.0
9	2	0.0
9	3	0.0
9	4	0.0
9	5	0.0
9	6	0.0
9	7	0.0
9	8	0.0
9	9	0.0
9	10	0.0
10	0	0.0
10	1	0.0
10	2	0.0
10	3	0.0
10	4	0.0
10	5	0.0
10	6	0.0
10	7	0.0
10	8	0.0
10	9	0.0
10	10	0.125
11	0	0.0
11	1	0.0625
11	2	0.0625
11	3	0.0
11	4	0.0
11	5	0.0
11	6	0.0
11	7	0.0
11	8	0.0
11	9	0.0
11	10	0.0
12	0	0.0
12	1	0.0
12	2	0.125
12	3	0.1875
12	4	0.1875
12	5	0.125
12	6	0.125
12	7	0.1875
12	8	0.125
12	9	0.0625
12	10	0.125
13	0	0.0
13	1	0.0
13	2	0.0
13	3	0.0625
13	4	0.0625
13	5	0.0
13	6	0.0
13	7	0.0
13	8	0.0
13	9	0.0
13	10	0.0
14	0	0.0
14	1	0.0
14	2	0.0
14	3	0.125
14	4	0.125
14	5	0.125
14	6	0.125
14	7	0.125
14	8	0.125
14	9	0.1875
14	10	0.0625
15	0	0.0
15	1	0.0
15	2	0.0
15	3	0.0
15	4	0.0
15	5	0.0
15	6	0.0625
15	7	0.125
15	8	0.125
15	9	0.125
15	10	0.125
