# Supplementary material for: Imperfect language learning reduces morphological overspecification: Experimental evidence
Source: PLoS One. 2022 Jan 27;17(1):e0262876. doi: 10.1371/journal.pone.0262876 (PMC8794192; doi:10.1371/journal.pone.0262876)
Supplement: S1 Appendix — (ZIP) [file pone.0262876.s001.zip › Appendix S1/Measures/v364_underspecification_p.csv]

chain	generation	mvalue
31	0	0.0
31	1	0.0
31	2	0.0
31	3	0.0
31	4	0.125
31	5	0.0625
31	6	0.0625
31	7	0.0
31	8	0.3125
31	9	0.3125
31	10	0.0625
32	0	0.0
32	1	0.0625
32	2	0.0
32	3	0.0
32	4	0.0
32	5	0.0
32	6	0.125
32	7	0.125
32	8	0.125
32	9	0.25
32	10	0.0
33	0	0.0
33	1	0.0
33	2	0.125
33	3	0.0
33	4	0.0625
33	5	0.25
33	6	0.25
33	7	0.25
33	8	0.1875
33	9	0.125
33	10	0.125
34	0	0.0
34	1	0.0
34	2	0.0625
34	3	0.0
34	4	0.0625
34	5	0.3125
34	6	0.5
34	7	0.5
34	8	0.5
34	9	0.5
34	10	0.6875
35	0	0.0
35	1	0.0
35	2	0.0625
35	3	0.0
35	4	0.0
35	5	0.0
35	6	0.0
35	7	0.0
35	8	0.0
35	9	0.0
35	10	0.0
36	0	0.0
36	1	0.0
36	2	0.125
36	3	0.0
36	4	0.0
36	5	0.0
36	6	0.0625
36	7	0.0625
36	8	0.0625
36	9	0.125
36	10	0.3125
37	0	0.0
37	1	0.0
37	2	0.0
37	3	0.0625
37	4	0.0
37	5	0.0
37	6	0.125
37	7	0.125
37	8	0.1875
37	9	0.25
37	10	0.0625
38	0	0.0
38	1	0.0
38	2	0.0
38	3	0.125
38	4	0.0
38	5	0.0
38	6	0.0
38	7	0.125
38	8	0.1875
38	9	0.1875
38	10	0.375
39	0	0.0
39	1	0.0
39	2	0.0
39	3	0.0
39	4	0.0
39	5	0.0
39	6	0.1875
39	7	0.0625
39	8	0.25
39	9	0.0625
39	10	0.1875
40	0	0.0
40	1	0.0
40	2	0.1875
40	3	0.0625
40	4	0.125
40	5	0.0625
40	6	0.0625
40	7	0.0
40	8	0.0625
40	9	0.0625
40	10	0.3125
41	0	0.0
41	1	0.0
41	2	0.125
41	3	0.0
41	4	0.0
41	5	0.0
41	6	0.0625
41	7	0.125
41	8	0.125
41	9	0.0625
41	10	0.0625
42	0	0.0
42	1	0.0
42	2	0.0625
42	3	0.0
42	4	0.0
42	5	0.0
42	6	0.0
42	7	0.0625
42	8	0.0
42	9	0.0
42	10	0.0625
43	0	0.0
43	1	0.125
43	2	0.0
43	3	0.0
43	4	0.0
43	5	0.125
43	6	0.1875
43	7	0.125
43	8	0.0625
43	9	0.0625
43	10	0.0625
44	0	0.0
44	1	0.0
44	2	0.0
44	3	0.1875
44	4	0.25
44	5	0.0625
44	6	0.1875
44	7	0.1875
44	8	0.125
44	9	0.1875
44	10	0.1875
45	0	0.0
45	1	0.0
45	2	0.0625
45	3	0.0
45	4	0.0625
45	5	0.0
45	6	0.0625
45	7	0.125
45	8	0.0625
45	9	0.125
45	10	0.0
