# Supplementary material for: Imperfect language learning reduces morphological overspecification: Experimental evidence
Source: PLoS One. 2022 Jan 27;17(1):e0262876. doi: 10.1371/journal.pone.0262876 (PMC8794192; doi:10.1371/journal.pone.0262876)
Supplement: S1 Appendix — (ZIP) [file pone.0262876.s001.zip › Appendix S1/Measures/v364_underspecification_t.csv]

chain	generation	mvalue
16	0	0.0
16	1	0.0
16	2	0.0625
16	3	0.0
16	4	0.3125
16	5	0.1875
16	6	0.1875
16	7	0.25
16	8	0.0625
16	9	0.125
16	10	0.1875
17	0	0.0
17	1	0.0
17	2	0.0
17	3	0.1875
17	4	0.125
17	5	0.25
17	6	0.375
17	7	0.5625
17	8	0.5625
17	9	0.5625
17	10	0.4375
18	0	0.0
18	1	0.0625
18	2	0.3125
18	3	0.125
18	4	0.25
18	5	0.125
18	6	0.0625
18	7	0.125
18	8	0.0
18	9	0.0
18	10	0.0
19	0	0.0
19	1	0.0
19	2	0.0625
19	3	0.0625
19	4	0.0
19	5	0.0
19	6	0.0625
19	7	0.0625
19	8	0.0
19	9	0.0
19	10	0.0625
20	0	0.0
20	1	0.0625
20	2	0.0
20	3	0.0
20	4	0.0
20	5	0.0
20	6	0.0
20	7	0.0625
20	8	0.0625
20	9	0.0625
20	10	0.0625
21	0	0.0
21	1	0.125
21	2	0.0
21	3	0.0
21	4	0.0
21	5	0.0625
21	6	0.0625
21	7	0.1875
21	8	0.1875
21	9	0.125
21	10	0.125
22	0	0.0
22	1	0.0
22	2	0.0625
22	3	0.1875
22	4	0.0625
22	5	0.125
22	6	0.125
22	7	0.125
22	8	0.1875
22	9	0.125
22	10	0.125
23	0	0.0
23	1	0.0
23	2	0.0
23	3	0.0
23	4	0.0625
23	5	0.0625
23	6	0.0625
23	7	0.0625
23	8	0.0625
23	9	0.0625
23	10	0.125
24	0	0.0
24	1	0.0
24	2	0.0
24	3	0.1875
24	4	0.0625
24	5	0.0
24	6	0.0
24	7	0.0
24	8	0.0
24	9	0.0
24	10	0.0
25	0	0.0
25	1	0.0625
25	2	0.0625
25	3	0.125
25	4	0.1875
25	5	0.25
25	6	0.0
25	7	0.0
25	8	0.0
25	9	0.0
25	10	0.0
26	0	0.0
26	1	0.0
26	2	0.0625
26	3	0.0625
26	4	0.0
26	5	0.0
26	6	0.0
26	7	0.0
26	8	0.0
26	9	0.0
26	10	0.0625
27	0	0.0
27	1	0.0625
27	2	0.0625
27	3	0.0
27	4	0.0625
27	5	0.0625
27	6	0.125
27	7	0.125
27	8	0.125
27	9	0.125
27	10	0.125
28	0	0.0
28	1	0.0625
28	2	0.0625
28	3	0.0
28	4	0.0625
28	5	0.125
28	6	0.0
28	7	0.0625
28	8	0.0625
28	9	0.125
28	10	0.125
29	0	0.0
29	1	0.125
29	2	0.0
29	3	0.0
29	4	0.25
29	5	0.125
29	6	0.125
29	7	0.1875
29	8	0.1875
29	9	0.125
29	10	0.1875
30	0	0.0
30	1	0.0
30	2	0.0
30	3	0.0
30	4	0.0
30	5	0.125
30	6	0.0
30	7	0.0625
30	8	0.125
30	9	0.125
30	10	0.1875
